# Supplementary material for: Proteins with proximal-distal asymmetries in axoneme localisation control flagellum beat frequency
Source: Nat Commun. 2025 Apr 4;16:3237. doi: 10.1038/s41467-025-58405-1 (PMC11971395; doi:10.1038/s41467-025-58405-1)
Supplement: Supplementary file 3 — Supplementary Data 1 [file 41467_2025_58405_MOESM3_ESM.xlsx]

## Sheet: Sheet1
T. brucei gene ID	Names	New names	Proximal or Distal	Cluster (N terminus)	Cluster (C terminus)	Localisation cluster	Molecular weight	Protein length	Isoelectric point	Superfamily ID	Superfamily description	PFam ID	PFam Description	L. mexicana ortholog gene ID	L. mexicana protein localisation	Shown in figure	Ortholog identification	Human orthologs	Chlamydomonas orthologs
Tb927.8.4400	pDC1		Proximal	P1	P1	P1 proximal medium (pDC-like)	86699	806	7.57	N/A	N/A	N/A	N/A	LmxM.10.0960	Short proximal	1	TriTrypDB ortholog	A5D8V7 (ODAD3)	A0A2K3DGG9
Tb927.7.5660	pDC2		Proximal		P1	P1 proximal medium (pDC-like)	79107	722	5.39	N/A	N/A	N/A	N/A	LmxM.06.1040	Short proximal	1	TriTrypDB ortholog	Q8NA47 (CCD63)	A0A2K3CTW7
Tb927.3.5020	FLAM6		Proximal	P1	P1	P1 proximal medium (pDC-like)	203554	1898	8.87	SSF51206	Cyclic nucleotide-binding-like	PF00027	Cyclic nucleotide-binding domain	LmxM.08_29.1040	Short proximal	1	TriTrypDB ortholog
Tb927.6.1660		pDC4	Proximal	P1		P1 proximal medium (pDC-like)	65899	583	6.46	N/A	N/A	N/A	N/A	LmxM.29.0240	Short proximal	1	TriTrypDB ortholog		A0A2K3DZJ7
Tb927.11.15730		pDAP1	Proximal	P5	P5	P5 proximal decreasing short	102051	958	8.49	SSF51206	Cyclic nucleotide-binding-like	N/A	N/A	LmxM.31.2530	Short proximal	1	TriTrypDB ortholog
Tb927.10.11010		SPA2	Proximal		P5	P5 proximal decreasing short	40816	369	9.82	N/A	N/A	N/A	N/A	LmxM.32.0390	Short proximal	1	Reciprocal best BLAST		A0A2K3DVV8
Tb927.11.10610		SPA1	Proximal	P4	P4	P4 proximal short	32959	301	5.84	SSF56112	Protein kinase-like domain superfamily	N/A	N/A	LmxM.36.5300	Short proximal	1	TriTrypDB ortholog
Tb927.10.5230	ARL13B		Proximal	P4	P5	[not consensus]	119520	1110	4.65	SSF47391; SSF52540	P-loop containing nucleoside triphosphate hydrolase	PF00025	Small GTPase superfamily, ARF/SAR type	LmxM.36.0820	Short proximal	1	TriTrypDB ortholog
Tb927.5.1900	dDC1		Distal	D1	D1	D1 distal medium (dDC-like)	75593	678	8.15	N/A	N/A	N/A	N/A	LmxM.15.0540	Long distal	1	TriTrypDB ortholog	A5D8V7 (ODAD3)	A0A2K3DGG9
Tb927.11.16090	dDC2		Distal	D1	D1	D1 distal medium (dDC-like)	70535	618	4.76	N/A	N/A	N/A	N/A	LmxM.31.2900	Long distal	1	TriTrypDB ortholog	Q8NA47 (CCD63)	A0A2K3CTW7
Tb927.9.4420	LC4-like		Distal	D1	D1	D1 distal medium (dDC-like)	59566	566	9.51	SSF47473	EF-hand domain pair	N/A	N/A	LmxM.01.0620	Long distal	1	TriTrypDB ortholog
Tb927.8.8000		dDC4A	Distal	D2	D1	[not consensus]	56116	492	6.15	N/A	N/A	N/A	N/A	LmxM.30.0090	Long distal	1	Manually handled		A0A2K3DZJ7
Tb927.4.4370		dDC4B	Distal		D4	D4 distal increasing		550	6.7	N/A	N/A	N/A	N/A		Long distal	1	Manually handled
Tb927.9.5100	PDEB2		Distal	D4	D3	[not consensus]	103765	940	4.92	SSF109604; SSF55781	N/A	PF00233; PF01590	3'5'-cyclic nucleotide PDE; GAF domain	LmxM.15.1480	Short distal	1	Manually handled	Q9HCR9 (PDE11)	A0A2K3D1E3
														LmxM.15.1481	Short distal	1	Manually handled
Tb927.9.5040	PDEB1		Distal	D2	D5	[not consensus]	102700	930	5.53	SSF109604; SSF55781	N/A	PF00233; PF01590	3'5'-cyclic nucleotide PDE; GAF domain	LmxM.15.1480	Short distal	1	Manually handled
Tb927.3.4270			Distal		D5	D5 distal very short	99497	916	7.28	SSF82185	N/A	PF02493	MORN motif	LmxM.08_29.1700	Whole axoneme	S1	TriTrypDB ortholog
Tb927.5.2820	NEK6		Distal		D4	D4 distal increasing	22649	210	5.55	SSF51316; SSF56112	Mss4-like superfamily; Protein kinase-like domain superfamily	PF00069	Protein kinase domain	LmxM.08.0930	Whole axoneme	S1	TriTrypDB ortholog
Tb927.6.2220			Distal	D3	D4	[not consensus]	14871	129	5.61	N/A	N/A	N/A	N/A	LmxM.29.0770	Lysosome-associated microtubule, nucleus	S1	TriTrypDB ortholog
Tb927.7.4600			Distal	[not analysed, low signal]			116353	1087	9.01	SSF52540	P-loop containing nucleoside triphosphate hydrolase	N/A	N/A	LmxM.14.0100	Whole axoneme	S1	TriTrypDB ortholog
Tb927.11.1230			Distal	D5	D5	D5 distal very short	38217	366	8.56	N/A	N/A	N/A	N/A	LmxM.27.0610	Whole axoneme	S1	TriTrypDB ortholog
Tb927.11.10360			Distal		DE	DE distal enriched	46175	432	7.8	N/A	N/A	N/A	N/A	LmxM.36.4090	Whole axoneme	S1	Reciprocal best BLAST
Tb927.10.8800			Distal	DE		DE distal enriched	73032	670	7	N/A	N/A	N/A	N/A	LmxM.36.6010	Whole axoneme	S1	Reciprocal best BLAST	Q8ND07 (BBOF1)	A8I6L8
Tb927.10.6570			Distal	D4	D4	D4 distal increasing	46175	432	7.8	N/A	N/A	PF13181; PF13414	Tetratricopeptide repeat	LmxM.36.2070	Whole axoneme, basal body, cytoplasm	S1	TriTrypDB ortholog
Tb927.8.3990			Proximal		P1	P1 proximal medium (pDC-like)	32721	290	6.9	N/A	N/A	N/A	N/A	LmxM.10.0590	Whole axoneme, occasionally missing from distal tip	S1	TriTrypDB ortholog
Tb927.10.7770			Proximal	P3		P3 proximal very short	25760	230	10.63	N/A	N/A	N/A	N/A	N/A	N/A	S2	No ortholog identified
Tb927.11.9650			Proximal	P3		P3 proximal very short	53172	484	7.32	N/A	N/A	N/A	N/A	N/A	N/A	S2	No ortholog identified
Tb927.11.15610			Proximal		P3	P3 proximal very short	109790	997	9.24	SSF48452	Tetratricopeptide-like helical domain superfamily	N/A	N/A	N/A	N/A	S2	No ortholog identified
Tb927.11.5770			Proximal	P3	P3	P3 proximal very short	222130	2030	6.1	SSF49265	Fibronectin type III superfamily	N/A	N/A	N/A	N/A	S2	No ortholog identified
Tb927.10.4720			Proximal	P3	P3	P3 proximal very short	39545	360	4.85	SSF48403	Ankyrin repeat-containing domain superfamily	PF13857	N/A	N/A	N/A	S2	No ortholog identified
Tb927.1.4340			Proximal	P3	P3	P3 proximal very short	77650	716	9.57	N/A	N/A	N/A	N/A	N/A	N/A	S2	No ortholog identified
Tb927.11.15740			Proximal		P5	P5 proximal decreasing short	60161	542	11.36	N/A	N/A	N/A	N/A	N/A	N/A	S2	No ortholog identified
Tb927.6.3410			Proximal	P5	P5	P5 proximal decreasing short	34704	311	8.38	N/A	N/A	N/A	N/A	N/A	N/A	S2	No ortholog identified
Tb927.3.1200			Proximal		P5	P5 proximal decreasing short	28693	263	9.85	SSF47473	EF-hand domain pair	N/A	N/A	N/A	N/A	S2	No ortholog identified
Tb927.3.5260			Proximal	P4		P4 proximal short	50908	469	10.54	N/A	N/A	N/A	N/A	N/A	N/A	S2	No ortholog identified
Tb927.8.5300			Proximal	P6	P6	P6 proximal long	63847	562	10.59	N/A	N/A	N/A	N/A	N/A	N/A	S2	No ortholog identified
Tb927.6.2120			Proximal	P6	P6	P6 proximal long	27386	250	10.45	N/A	N/A	N/A	N/A	N/A	N/A	S2	No ortholog identified
Tb927.11.5790			Proximal	P2		P2 proximal decreasing long	30645	273	10	N/A	N/A	N/A	N/A	N/A	N/A	S2	No ortholog identified
Tb927.8.1280			Proximal	P2	P2	P2 proximal decreasing long	153905	1393	9.01	N/A	N/A	N/A	N/A	N/A	N/A	S2	No ortholog identified
Tb927.9.7100			Proximal		P2	P2 proximal decreasing long	25626	246	6.13	N/A	N/A	N/A	N/A	N/A	N/A	S2	No ortholog identified
Tb927.9.9300			Proximal	P2	P2	P2 proximal decreasing long	54512	482	9.69	N/A	N/A	N/A	N/A	N/A	N/A	S2	No ortholog identified
Tb927.8.3700			Distal		D2	D2 distal medium noisy	161957	1486	8.65	N/A	N/A	N/A	N/A	N/A	N/A	S3	No ortholog identified
Tb927.10.3870			Distal	D2		D2 distal medium noisy	237134	2151	7.79	SSF101908; SSF47473; SSF50978	EF-hand domain pair; WD40-repeat-containing domain superfamily	PF00400	WD40 repeat	N/A	N/A	S3	No ortholog identified
Tb927.7.5430			Distal	D2		D2 distal medium noisy	98743	906	9.22	N/A	N/A	N/A	N/A	N/A	N/A	S3	No ortholog identified
Tb927.11.14970			Distal		D3	D3 distal increasing short	93163	823	5.13	N/A	N/A	N/A	N/A	N/A	N/A	S3	No ortholog identified
Tb927.10.3960			Distal	D4	D4	D4 distal increasing	17598	155	4.69	N/A	N/A	N/A	N/A	N/A	N/A	S3	No ortholog identified		A8JDM3
Tb927.6.1100			Distal	D5	D5	D5 distal very short	53686	492	7.6	N/A	N/A	N/A	N/A	N/A	N/A	S3	No ortholog identified
Tb927.6.3020			Distal	D5	D5	D5 distal very short	32217	288	10.23	N/A	N/A	N/A	N/A	N/A	N/A	S3	No ortholog identified
Tb927.1.750			Distal	D3	D2	[not consensus]	132691	1215	6.86	N/A	N/A	N/A	N/A	N/A	N/A	S3	No ortholog identified
Tb927.4.4400			Distal	[not analysed, low signal]			82630	756	5.63	SSF56104	N/A	PF03770	Inositol polyphosphate kinase	N/A	N/A	S3	No ortholog identified
Tb927.9.13770			Distal	[not analysed, low signal]			31304	279	5.38	N/A	N/A	PF04683	Proteasomal ubiquitin receptor Rpn13/ADRM1	N/A	N/A	S3	No ortholog identified
