# Supplementary material for: Proteins with proximal-distal asymmetries in axoneme localisation control flagellum beat frequency
Source: Nat Commun. 2025 Apr 4;16:3237. doi: 10.1038/s41467-025-58405-1 (PMC11971395; doi:10.1038/s41467-025-58405-1)
Supplement: Supplementary file 4 — Supplementary Data 2 [file 41467_2025_58405_MOESM4_ESM.xlsx]

## Sheet: Sheet1
Gene ID	Gene name	Primer Category	Primer Sequence
LmxM.10.0960	pDC1	Upstream Reverse	TTGAAAGACGAAGGGTGGCGGAGAAGGATCgtataatgcagacctgctgc
LmxM.10.0960	pDC1	Upstream Reverse	CCTGGTCGCTGGTGAGACGGAGCGCATCATactacccgatcctgatccag
LmxM.10.0960	pDC1	5' sgRNA	gaaattaatacgactcactataggCTCCTCCTCGGTGACCGTTTgttttagagctagaaatagc
LmxM.10.0960	pDC1	Downstream Forward	CTCGAGGCGGAGAAAAACTCGCGGCGACTTggttctggtagtggttccgg
LmxM.10.0960	pDC1	Downstream Reverse	CTAATGTCCTCTCTTCCCCCCCCACTCACCccaatttgagagacctgtgc
LmxM.10.0960	pDC1	3' sgRNA	gaaattaatacgactcactataggCTTGCCCCTCTGCTCTTCCTgttttagagctagaaatagc
LmxM.10.0960	pDC1	Forward	GTGGCGAAGGTCAACACTCTTG
LmxM.10.0960	pDC1	Reverse	GTACTTTGTCTGCTTCACCCGC
LmxM.06.1040	pDC2	Upstream Forward	ACACGCACGCACAACGTAGCAGAGAGATAGgtataatgcagacctgctgc
LmxM.06.1040	pDC2	Upstream Reverse	GGCATGGAGCGGTGGCGCTGCGGGCTTCATactacccgatcctgatccag
LmxM.06.1040	pDC2	5' sgRNA	gaaattaatacgactcactataggCGAGCGAGTGAGCACATCGCgttttagagctagaaatagc
LmxM.06.1040	pDC2	Downstream Forward	GTAGAGGCGAAGCGCATCCTGGCACAGCCTggttctggtagtggttccgg
LmxM.06.1040	pDC2	Downstream Reverse	CGAGTGCAAGCACGTGTCGACGGAGCTAGAccaatttgagagacctgtgc
LmxM.06.1040	pDC2	Forward	GAGCAGAGTCACCAGTACGAGG
LmxM.06.1040	pDC2	Reverse	CATCTTTGAGACGGCCACCAAC
LmxM.06.1040	pDC2	3' sgRNA	gaaattaatacgactcactataggGAGAGAGCAAGGGTGGGGTGgttttagagctagaaatagc
LmxM.08_29.1700	FLAM6	Upstream Forward	CTTTTTCCATCATTTTCATCCCGACGTCCTgtataatgcagacctgctgc
LmxM.08_29.1700	FLAM6	Upstream Reverse	CGAGGATGACGAGGTCGTTACCTTTGGCATactacccgatcctgatccag
LmxM.08_29.1700	FLAM6	5' sgRNA	gaaattaatacgactcactataggAAAGAAGGAGGTCCGCTAAGgttttagagctagaaatagc
LmxM.08_29.1700	FLAM6	Downstream Forward	CTGCAGCATGTTGTGAACGAGCACGGAGATggttctggtagtggttccgg
LmxM.08_29.1700	FLAM6	Downstream Reverse	ACAAACCAGTACAGCGTCGCACACGCCCCTccaatttgagagacctgtgc
LmxM.08_29.1700	FLAM6	3' sgRNA	gaaattaatacgactcactataggCAGTCGTGTGTGGGCTTTTGgttttagagctagaaatagc
LmxM.08_29.1700	FLAM6	Forward	AGGCTCTCTTCCATCTGCAGTG
LmxM.08_29.1700	FLAM6	Reverse	AGGAGTAAAGACGTTGCCCCTC
LmxM.29.0240	pDC4	Upstream Forward	ACACGTACACACACACACACACACACACACgtataatgcagacctgctgc
LmxM.29.0240	pDC4	Upstream Reverse	CGGCGGGATCGGCGCCAACTCTGGCTTCATactacccgatcctgatccag
LmxM.29.0240	pDC4	5' sgRNA	gaaattaatacgactcactataggGAGCCGAGAGCGTGTCGCCGgttttagagctagaaatagc
LmxM.29.0240	pDC4	Downstream Forward	TCCTGCATGGAGAAGTTCAGCCACTTTCTGggttctggtagtggttccgg
LmxM.29.0240	pDC4	Downstream Reverse	CACCAAAAATGCCAGCAAGAGGAACAACTCccaatttgagagacctgtgc
LmxM.29.0240	pDC4	3' sgRNA	gaaattaatacgactcactataggGCAGTACATCAACGCCGTCTgttttagagctagaaatagc
LmxM.29.0240	pDC4	Forward	AGACCGCGACCAGTATGTTTCA
LmxM.29.0240	pDC4	Reverse	GGAAAGGTCACCGTGGATCAGA
LmxM.31.2530	PDAP1	Upstream Forward	TGTGCCGCCACCGTGTGCATCCCTTTTCCCgtataatgcagacctgctgc
LmxM.31.2530	PDAP1	Upstream Reverse	CAGCTTCGGAATCAGGGAAGACACGGGCATactacccgatcctgatccag
LmxM.31.2530	PDAP1	5' sgRNA	gaaattaatacgactcactataggAAGATGCCGTTCTTTCGAATgttttagagctagaaatagc
LmxM.31.2530	PDAP1	Downstream Forward	AATCTTAGAGTGCAGTTGGCAGATGCCACAggttctggtagtggttccgg
LmxM.31.2530	PDAP1	Downstream Reverse	AACGTCGACCGGCACAGCGAAGCACATACGccaatttgagagacctgtgc
LmxM.31.2530	PDAP1	3' sgRNA	gaaattaatacgactcactataggCTCTGGCGAACGCGCAGCGAgttttagagctagaaatagc
LmxM.31.2530	PDAP1	Forward	GATCCCCAAGGTCGTGTACTCC
LmxM.31.2530	PDAP1	Reverse	TGATATGTGTGCCTCCGTCGTT
LmxM.32.0390	SPA2	Upstream Forward	AGCCTTTTCTGTGTGCGCATTGTGCCGTGAgtataatgcagacctgctgc
LmxM.32.0390	SPA2	Upstream Reverse	ATATCCAGGCACATCGCGAATGGCGCTCATactacccgatcctgatccag
LmxM.32.0390	SPA2	5' sgRNA	gaaattaatacgactcactataggATGTTGCTTTCACTGCATAGgttttagagctagaaatagc
LmxM.32.0390	SPA2	Downstream Forward	GACACGGTCAACCCGCCACACGTGCACGAGggttctggtagtggttccgg
LmxM.32.0390	SPA2	Downstream Reverse	TCACCTCCGCCTCCACCTCACCGGCCCCCCccaatttgagagacctgtgc
LmxM.32.0390	SPA2	3' sgRNA	gaaattaatacgactcactataggCTGAGGATAGCTGTAGGGGTgttttagagctagaaatagc
LmxM.32.0390	SPA2	Forward	ACTGCAGTACATGAACGCTTGC
LmxM.32.0390	SPA2	Reverse	AAAACACGCTTCTTCACCCACG
LmxM.36.5300	SPA1	Upstream Forward	ACACACCTCTGCGTCCAGTGCCACCCTCCTgtataatgcagacctgctgc
LmxM.36.5300	SPA1	Upstream Reverse	ATGAGGGGCTTCATGAATAATGGAGCCCATactacccgatcctgatccag
LmxM.36.5300	SPA1	5' sgRNA	gaaattaatacgactcactataggCTTCTCCCCGTTGCCTCCTGgttttagagctagaaatagc
LmxM.36.5300	SPA1	Downstream Forward	CTGAAAGCCGCGGACGTCTACCGGGGCGAGggttctggtagtggttccgg
LmxM.36.5300	SPA1	Downstream Reverse	TCTCTTGTTGTTTTTTCTTTTTTGGTTCCGccaatttgagagacctgtgc
LmxM.36.5300	SPA1	3' sgRNA	gaaattaatacgactcactataggCGCAGTCAAATCCACCCAAAgttttagagctagaaatagc
LmxM.36.5300	SPA1	Forward	CCTAGGCCGTTGTTGACAGAGA
LmxM.36.5300	SPA1	Reverse	CCCTGCATCTCTGTCTTGGTCA
LmxM.36.0820	ARL13B	Upstream Forward	CTTTGCTTGACAGCACGAAACTCAACGCCAgtataatgcagacctgctgc
LmxM.36.0820	ARL13B	Upstream Reverse	ATAAGCAATACTCGCGTCGTCTTTCGACATactacccgatcctgatccag
LmxM.36.0820	ARL13B	5' sgRNA	gaaattaatacgactcactataggCGTGTAAGGAAAGGTGTCTAgttttagagctagaaatagc
LmxM.36.0820	ARL13B	Downstream Forward	AGGCTGGCCGAAATTCGCGGCGAGAACAAGggttctggtagtggttccgg
LmxM.36.0820	ARL13B	Downstream Reverse	GGCAAAGAGTCAGCAGCAGGTCTCGGGAAGccaatttgagagacctgtgc
LmxM.36.0820	ARL13B	3' sgRNA	gaaattaatacgactcactataggACCACCGTAGAGCCATTTCCgttttagagctagaaatagc
LmxM.36.0820	ARL13B	Forward	AACAATGACGTTAGTGCCGCAG
LmxM.36.0820	ARL13B	Reverse	GCACAAGTTGTAGTCGTCCAGC
LmxM.15.0540	dDC1	Upstream Forward	GCACGCACACACACACGGCTGACGCGCACCgtataatgcagacctgctgc
LmxM.15.0540	dDC1	Upstream Reverse	GGCGATGTTCTCACTCGCAGTGCCGTTCATactacccgatcctgatccag
LmxM.15.0540	dDC1	5' sgRNA	gaaattaatacgactcactataggGTTTCTTTGTTCCTACGTGTgttttagagctagaaatagc
LmxM.15.0540	dDC1	Downstream Forward	CAGCAGCGACGCAACAAGGAAGAAATGGTGggttctggtagtggttccgg
LmxM.15.0540	dDC1	Downstream Reverse	AGCTGAGAGCGAGGTTGAGGGGGTGGGGTGccaatttgagagacctgtgc
LmxM.15.0540	dDC1	3' sgRNA	gaaattaatacgactcactataggGGGGGGGGGCAGAGACGCAGgttttagagctagaaatagc
LmxM.15.0540	dDC1	Forward	GATGCAAGCGACTATGGCCTTC
LmxM.15.0540	dDC1	Reverse	GCAGTTACGCAGCAGATCGATC
LmxM.34.2900	dDC2	Upstream Forward	CTTCCTCTCTCCCTTCGTGACCTCTCTCCTgtataatgcagacctgctgc
LmxM.34.2900	dDC2	Upstream Reverse	GTCTATCCGTGAAGTCGCCGGAAAGCGCATactacccgatcctgatccag
LmxM.34.2900	dDC2	5' sgRNA	gaaattaatacgactcactataggGGATGCGCTATATACAAGGGgttttagagctagaaatagc
LmxM.34.2900	dDC2	Downstream Forward	CCGGCGCATATGTGCGCCACCAGTTTGCTTggttctggtagtggttccgg
LmxM.34.2900	dDC2	Downstream Reverse	GAGAGAGTAGCGATGCACCTCGCGCAGCACccaatttgagagacctgtgc
LmxM.34.2900	dDC2	3' sgRNA	gaaattaatacgactcactataggCGAAATGATGTTCGGGTTGTgttttagagctagaaatagc
LmxM.34.2900	dDC2	Forward	CTGTGGAAGGTGAGGAGAGGTG
LmxM.34.2900	dDC2	Reverse	TCCACCTCCCAGTCTTCTACCA
LmxM.01.0620	LC4-like	Upstream Forward	GGTGCAGCAGCGCGGCATTGCACGCACACAgtataatgcagacctgctgc
LmxM.01.0620	LC4-like	Upstream Reverse	CAGGCAATCTAATGCATCTGGGGACGTCATactacccgatcctgatccag
LmxM.01.0620	LC4-like	5' sgRNA	gaaattaatacgactcactataggAAGACCGGCGGCGGCGGCGGgttttagagctagaaatagc
LmxM.01.0620	LC4-like	Downstream Forward	GGGGCAGCGACAACGCAGCAGCAGCAGCAGggttctggtagtggttccgg
LmxM.01.0620	LC4-like	Downstream Reverse	TCCATGTCGCCCGGACCATCGCCACCGCCGccaatttgagagacctgtgc
LmxM.01.0620	LC4-like	3' sgRNA	gaaattaatacgactcactataggTACGCCGCCACCGCAACGCGgttttagagctagaaatagc
LmxM.01.0620	LC4-like	Forward	TTTTCCAGAACACGAACAGCCG
LmxM.01.0620	LC4-like	Reverse	CCGCACGGTCTTGTACTTTTCC
LmxM.30.0090	dDC4	Upstream Forward	TCTTTCAGGGCACTTTTTTTTTTCCGTCTCgtataatgcagacctgctgc
LmxM.30.0090	dDC4	Upstream Reverse	CCACGTATGGTCCTTGTGTGCGCGCGACATactacccgatcctgatccag
LmxM.30.0090	dDC4	5' sgRNA	gaaattaatacgactcactataggCACCACCCTGGTTATCCTTCgttttagagctagaaatagc
LmxM.30.0090	dDC4	Downstream Forward	GATGCGCTGCGTAGCGATGTAATGGAACTGggttctggtagtggttccgg
LmxM.30.0090	dDC4	Downstream Reverse	ACACTGCGATACATGTGTACTCTACATCCAccaatttgagagacctgtgc
LmxM.30.0090	dDC4	3' sgRNA	gaaattaatacgactcactataggTCTCTGGTGCACCTTCCTGTgttttagagctagaaatagc
LmxM.30.0090	dDC4	Forward	GTACACAACGGACATGAAGGCG
LmxM.30.0090	dDC4	Reverse	TCCATTGTGCAGAGGTAGGTGG
LmxM.15.1480	PDEB2	Upstream Forward	CACCCAGCACTGGACACGTACGCACGGCCAgtataatgcagacctgctgc
LmxM.15.1480	PDEB2	Upstream Reverse	GAACACTCTCTTGACCGTTAAATGTCCCATactacccgatcctgatccag
LmxM.15.1480	PDEB2	5' sgRNA	gaaattaatacgactcactataggCGTCTCTCACTGTGATGCCGgttttagagctagaaatagc
LmxM.15.1480	PDEB2	Downstream Forward	CGCCGTGACTCCACCCGATCCTCCATTGCTggttctggtagtggttccgg
LmxM.15.1480	PDEB2	Downstream Reverse	ACTACAACAGCAACGCCACCAACGCGCCCTccaatttgagagacctgtgc
LmxM.15.1480	PDEB2	3' sgRNA	gaaattaatacgactcactataggGGTATCGTGGATGCCGTAATgttttagagctagaaatagc
LmxM.15.1480	PDEB2	Forward	atgggacatttaacggtcaagagagtgttc
LmxM.15.1480	PDEB2	Reverse	gctgcgtggccagagatgctag
LmxM.15.1481	PDEB1	Upstream Forward	TTCTCTTTTTTTAGGTTCGTATCGGCCGCTgtataatgcagacctgctgc
LmxM.15.1481	PDEB1	Upstream Reverse	TTCACCGGGGGAAAAGACCGCTGAATACATactacccgatcctgatccag
LmxM.15.1481	PDEB1	5' sgRNA	gaaattaatacgactcactataggGTCTTCGATCTGTTATCACCgttttagagctagaaatagc
LmxM.15.1481	PDEB1	Downstream Forward	CGCCGTGACTCCACCCGATCCTCCATTGCTggttctggtagtggttccgg
LmxM.15.1481	PDEB1	Downstream Reverse	CATCCGCTGTGAGTACTCTCATCGCAGCCAccaatttgagagacctgtgc
LmxM.15.1481	PDEB1	3' sgRNA	gaaattaatacgactcactataggCGTACTCGTGGTATCGTGGAgttttagagctagaaatagc
LmxM.15.1481	PDEB1	Forward	ggagaagtttggttgccgtgag
LmxM.15.1481	PDEB1	Reverse	cggtggttctcgttctcctgat
LmxM.08.0930	Protein kinase	Downstream Forward	GTTGAGGCAGCGGAGCTGATCAAGGTGGGCggttctggtagtggttccgg
LmxM.08.0930	Protein kinase	Downstream Reverse	CGCTTCTTTCGGCCGTCTTCGCTTGTGTGCccaatttgagagacctgtgc
LmxM.08.0930	Protein kinase	3' sgRNA	gaaattaatacgactcactataggGCTTGTCCGGGTGCAGGGCAgttttagagctagaaatagc
LmxM.14.0100		Downstream Forward	GAGGCACGCCCATCAAATGGCACCGTCGCCggttctggtagtggttccgg
LmxM.14.0100		Downstream Reverse	CTTTCTCGTCCCAGTGTCCACTTCCAACGCccaatttgagagacctgtgc
LmxM.14.0100		3' sgRNA	gaaattaatacgactcactataggAGCGCAACGCCGTTTCCTAGgttttagagctagaaatagc
LmxM.27.0610		Downstream Forward	TCGCTCCCGTCCCCCACCGAGTTTGCTGCCggttctggtagtggttccgg
LmxM.27.0610		Downstream Reverse	GCCTTCTTCTGGTTTCCTGAGCGTGAGGGTccaatttgagagacctgtgc
LmxM.27.0610		3' sgRNA	gaaattaatacgactcactataggTAACACGCTCCCTCCGTTCTgttttagagctagaaatagc
LmxM.36.4090		Downstream Forward	GAGGGAGATGATGTGGCAGAAGATGGCACGggttctggtagtggttccgg
LmxM.36.4090		Downstream Reverse	GGAGGTGCTGAAAATTTCCCCCTCCCCCCTccaatttgagagacctgtgc
LmxM.36.4090		3' sgRNA	gaaattaatacgactcactataggTGCTTCGATCTTTGTTTTTGgttttagagctagaaatagc
LmxM.36.6010		Downstream Forward	CGCGACTCGCTCACGTTTCTGACGCAGCAGggttctggtagtggttccgg
LmxM.36.6010		Downstream Reverse	AAGCAAACCAGCATAGAGAGAGAGGAGGAGccaatttgagagacctgtgc
LmxM.36.6010		3' sgRNA	gaaattaatacgactcactataggGTGGAGGGCAGCGAATTCAGgttttagagctagaaatagc
LmxM.36.2070		Downstream Forward	TACAGAGGACGTGTGGATCACCGCACGTGGggttctggtagtggttccgg
LmxM.36.2070		Downstream Reverse	TCTCCCCATACATCTACCCCTCCTCCTCCTccaatttgagagacctgtgc
LmxM.36.2070		3' sgRNA	gaaattaatacgactcactataggCAGAGAGCTGAGGGAGAGTAgttttagagctagaaatagc
LmxM.13.0910		Downstream Forward	GCACCCCCACAGGGCGAGCGGCGACCTCGGggttctggtagtggttccgg
LmxM.13.0910		Downstream Reverse	ACTCTTGCTTTGATGGTCTTGCTGCACCCGccaatttgagagacctgtgc
LmxM.13.0910		3' sgRNA	gaaattaatacgactcactataggTGCGCTGAAGCGGTATCGAGgttttagagctagaaatagc
LmxM.08_29.1700		Downstream Forward	CTGCAGCATGTTGTGAACGAGCACGGAGATggttctggtagtggttccgg
LmxM.08_29.1700		Downstream Reverse	ACAAACCAGTACAGCGTCGCACACGCCCCTccaatttgagagacctgtgc
LmxM.08_29.1700		3' sgRNA	gaaattaatacgactcactataggCAGTCGTGTGTGGGCTTTTGgttttagagctagaaatagc
LmxM.05.0050		Downstream Forward	TCGCGGCTGACCGTGGCAGCCGTCGAGTCTggttctggtagtggttccgg
LmxM.05.0050		Downstream Reverse	GTTCTTCGGATCTGGTTGAGAGAGAGCTGTccaatttgagagacctgtgc
LmxM.05.0050		3' sgRNA	gaaattaatacgactcactataggTGGAGGTGGCTTCGGTGCACgttttagagctagaaatagc
LmxM.29.0770		Downstream Forward	GGGCTTCAGAGCGAGCCGGGCACCGGTAGAggttctggtagtggttccgg
LmxM.29.0770		Downstream Reverse	TTTGGCGCTGTGTTTCAGAGTATCGTAACGccaatttgagagacctgtgc
LmxM.29.0770		3' sgRNA	gaaattaatacgactcactataggAGTGTGTTCCGGAACCATGTgttttagagctagaaatagc
LmxM.25.0980	OADα	Upstream Forward	ACTCCCTGCTTCCTCCCTTTTCGTGGCCCAgtataatgcagacctgctgc
LmxM.25.0980	OADα	Upstream Reverse	AGCCACCGCCGCCACCTGTGGATCCTCCATactacccgatcctgatccag
LmxM.25.0980	OADα	5' sgRNA	gaaattaatacgactcactataggTGTGTGTGCGTATGCGTGTGgttttagagctagaaatagc
LmxM.25.0980	OADα	Downstream Forward	CGTGGTGTTGCGCTGCTCGGCACCACCGACggttctggtagtggttccgg
LmxM.25.0980	OADα	Downstream Reverse	GAGGCGAGAGAGGGAGGACGACGTAGCCCGccaatttgagagacctgtgc
LmxM.25.0980	OADα	3' sgRNA	gaaattaatacgactcactataggTGGTGAAGAATGGGAGCAAGgttttagagctagaaatagc
LmxM.25.0980	OADα	Forward	GCAGAAGGTGAACGGCTACAAC
LmxM.25.0980	OADα	Reverse	CACTTACGGCCAGAGACCTTCA
LmxM.13.1650	OADβ	Upstream Forward	GAAACTGCCTTCTCGCACTGCGCCGGTCAGgtataatgcagacctgctgc
LmxM.13.1650	OADβ	Upstream Reverse	TGGCGCGTCATCCTTGTCGCCCTTCCCCATactacccgatcctgatccag
LmxM.13.1650	OADβ	5' sgRNA	GaaattaatacgactcactataggTTGACCTGAGTGTTTGTCTCgttttagagctagaaatagc
LmxM.13.1650	OADβ	Downstream Forward	GGGGTGGGTCTGTTGTTAGACGTCGTGGAGggttctggtagtggttccgg
LmxM.13.1650	OADβ	Downstream Reverse	TGTTTCGTCAGGCACGTGTCGAGCACGCCGccaatttgagagacctgtgc
LmxM.13.1650	OADβ	3' sgRNA	gaaattaatacgactcactataggTAACCAGACTCGGACACACGgttttagagctagaaatagc
LmxM.13.1650	OADβ	Forward	CTGTACTCGGTGAAGTCGCTCA
LmxM.13.1650	OADβ	Reverse	GTTGTTGTAGAAGCCGGACTGC
LmxM.20.1400	PF16	Forward	CCAGCACTGTGTCTACCTACCC
LmxM.20.1400	PF16	Reverse	TGATGATCTGGATGGACTCGGC
