# Supplementary material for: Proteins with proximal-distal asymmetries in axoneme localisation control flagellum beat frequency
Source: Nat Commun. 2025 Apr 4;16:3237. doi: 10.1038/s41467-025-58405-1 (PMC11971395; doi:10.1038/s41467-025-58405-1)
Supplement: Supplementary file 5 — Supplementary Data 3 [file 41467_2025_58405_MOESM5_ESM.xlsx]

## Sheet: Sheet1
Cell Line Name	Fluorescent tag	Tagging Drug Marker	ID of Gene with both alleles deleted	Name of deleted gene	Deletion Drug Marker
pDC1::mNG	mNeonGreen	Neomycin	N/A	N/A	N/A
pDC2::mNG	mNeonGreen	Neomycin	N/A	N/A	N/A
FLAM6::mNG	mNeonGreen	Neomycin	N/A	N/A	N/A
pDC3::mNG	mNeonGreen	Neomycin	N/A	N/A	N/A
pDAP1::mNG	mNeonGreen	Neomycin	N/A	N/A	N/A
SPP1::mNG	mNeonGreen	Neomycin	N/A	N/A	N/A
SPP2::mNG	mNeonGreen	Neomycin	N/A	N/A	N/A
ARL13B::mNG	mNeonGreen	Neomycin	N/A	N/A	N/A
mNG::dDC1	mNeonGreen	Neomycin	N/A	N/A	N/A
dDC2::mNG	mNeonGreen	Neomycin	N/A	N/A	N/A
LC4-like::mNG	mNeonGreen	Neomycin	N/A	N/A	N/A
dDC3::mNG	mNeonGreen	Neomycin	N/A	N/A	N/A
PDEB2::mNG	mNeonGreen	Neomycin	N/A	N/A	N/A
PDEB1::mNG	mNeonGreen	Neomycin	N/A	N/A	N/A
ODAα::mNG	mNeonGreen	Neomycin	N/A	N/A	N/A
ODAβ::mNG	mNeonGreen	Neomycin	N/A	N/A	N/A
N/A	N/A	N/A	N/A	pDC1	Puro Bla
N/A	N/A	N/A	N/A	pDC2	Puro Bla
N/A	N/A	N/A	N/A	FLAM6	Puro Neo
N/A	N/A	N/A	N/A	pDC3	Puro Bla
N/A	N/A	N/A	N/A	pDAP1	Puro Bla
N/A	N/A	N/A	N/A	SPP1	Puro Bla
N/A	N/A	N/A	N/A	SPP2	Puro Bla
N/A	N/A	N/A	N/A	ARL13B	Puro Bla
N/A	N/A	N/A	N/A	dDC1	Puro Bla
N/A	N/A	N/A	N/A	dDC2	Puro Bla
N/A	N/A	N/A	N/A	LC4-like	Puro Bla
N/A	N/A	N/A	N/A	dDC3	Puro Bla
N/A	N/A	N/A	N/A	PDEB2	Puro Bla
N/A	N/A	N/A	N/A	PDEB1	Puro Neo
N/A	N/A	N/A	N/A	ODAα	Puro Bla
N/A	N/A	N/A	N/A	ODAβ	Puro Bla
pDC1::mNG	mNeonGreen	Neomycin	LmxM.31.2900	dDC2	Puro Bla
pDC1::mNG	mNeonGreen	Neomycin	LmxM.25.0980	ODAα	Puro Bla
pDC1::mNG	mNeonGreen	Neomycin	LmxM.08_29.1040	FLAM6	Puro Bla
pDC1::mNG	mNeonGreen	Neomycin	LmxM.29.0240	pDC3	Puro Bla
pDC1::mNG	mNeonGreen	Neomycin	LmxM.31.2530	PDAP1	Puro Bla
pDC2::mNG	mNeonGreen	Neomycin	LmxM.10.0960	pDC1	Puro Bla
pDC2::mNG	mNeonGreen	Neomycin	LmxM.31.2900	dDC2	Puro Bla
FLAM6::mNG	mNeonGreen	Neomycin	LmxM.10.0960	pDC1	Puro Bla
FLAM6::mNG	mNeonGreen	Neomycin	LmxM.31.2900	dDC2	Puro Bla
FLAM6::mNG	mNeonGreen	Neomycin	LmxM.25.0980	ODAα	Puro Bla
FLAM6::mNG	mNeonGreen	Neomycin	LmxM.29.0240	pDC3	Puro Bla
FLAM6::mNG	mNeonGreen	Neomycin	LmxM.31.2530	PDAP1	Puro Bla
pDC3::mNG	mNeonGreen	Neomycin	LmxM.10.0960	pDC1	Puro Bla
pDC3::mNG	mNeonGreen	Neomycin	LmxM.31.2900	dDC2	Puro Bla
pDC3::mNG	mNeonGreen	Neomycin	LmxM.25.0980	ODAα	Puro Bla
pDC3::mNG	mNeonGreen	Neomycin	LmxM.08_29.1040	FLAM6	Puro Bla
pDC3::mNG	mNeonGreen	Neomycin	LmxM.31.2530	PDAP1	Puro Bla
pDAP1::mNG	mNeonGreen	Neomycin	LmxM.10.0960	pDC1	Puro Bla
pDAP1::mNG	mNeonGreen	Neomycin	LmxM.31.2900	dDC2	Puro Bla
pDAP1::mNG	mNeonGreen	Neomycin	LmxM.25.0980	ODAα	Puro Bla
pDAP1::mNG	mNeonGreen	Neomycin	LmxM.08_29.1040	FLAM6	Puro Bla
pDAP1::mNG	mNeonGreen	Neomycin	LmxM.29.0240	pDC3	Puro Bla
SPP1::mNG	mNeonGreen	Neomycin	LmxM.10.0960	pDC1	Puro Bla
SPP1::mNG	mNeonGreen	Neomycin	LmxM.31.2900	dDC2	Puro Bla
SPP1::mNG	mNeonGreen	Neomycin	LmxM.25.0980	ODAα	Puro Bla
SPP2::mNG	mNeonGreen	Neomycin	LmxM.10.0960	pDC1	Puro Bla
SPP2::mNG	mNeonGreen	Neomycin	LmxM.31.2900	dDC2	Puro Bla
SPP2::mNG	mNeonGreen	Neomycin	LmxM.25.0980	ODAα	Puro Bla
ARL13B::mNG	mNeonGreen	Neomycin	LmxM.10.0960	pDC1	Puro Bla
ARL13B::mNG	mNeonGreen	Neomycin	LmxM.31.2900	dDC2	Puro Bla
ARL13B::mNG	mNeonGreen	Neomycin	LmxM.25.0980	ODAα	Puro Bla
mNG::dDC1	mNeonGreen	Neomycin	LmxM.10.0960	pDC1	Puro Bla
mNG::dDC1	mNeonGreen	Neomycin	LmxM.31.2900	dDC2	Puro Bla
mNG::dDC1	mNeonGreen	Neomycin	LmxM.13.1650	ODAβ	Puro Bla
dDC2::mNG	mNeonGreen	Neomycin	LmxM.15.0540	dDC1	Puro Bla
dDC2::mNG	mNeonGreen	Neomycin	LmxM.13.1650	ODAβ	Puro Bla
dDC2::mNG	mNeonGreen	Neomycin	LmxM.08_29.1040	FLAM6	Puro Bla
dDC2::mNG	mNeonGreen	Neomycin	LmxM.29.0240	pDC3	Puro Bla
LC4-like::mNG	mNeonGreen	Neomycin	LmxM.10.0960	pDC1	Puro Bla
LC4-like::mNG	mNeonGreen	Neomycin	LmxM.31.2900	dDC2	Puro Bla
LC4-like::mNG	mNeonGreen	Neomycin	LmxM.13.1650	ODAβ	Puro
dDC3::mNG	mNeonGreen	Neomycin	LmxM.10.0960	pDC1	Puro Bla
dDC3::mNG	mNeonGreen	Neomycin	LmxM.31.2900	dDC2	Puro Bla
dDC3::mNG	mNeonGreen	Neomycin	LmxM.13.1650	ODAβ	Puro Bla
PDEB2::mNG	mNeonGreen	Neomycin	LmxM.10.0960	pDC1	Puro Bla
PDEB2::mNG	mNeonGreen	Neomycin	LmxM.31.2900	dDC2	Puro Bla
PDEB2::mNG	mNeonGreen	Neomycin	LmxM.13.1650	ODAβ	Puro Bla
ODAα::mNG	mNeonGreen	Neomycin	LmxM.13.1650	ODAβ	Puro Bla
ODAβ::mNG	mNeonGreen	Neomycin	LmxM.25.0980	ODAα	Puro Bla
N/A	N/A	N/A	N/A	pDC1 & dDC2	Puro Bla Neo
N/A	N/A	N/A	N/A	pDC4 & dDC4	Puro Bla Neo Phleo
N/A	N/A	N/A	N/A	pDC4 & dDC2	Puro Bla Neo
