# Supplementary material for: Proteins with proximal-distal asymmetries in axoneme localisation control flagellum beat frequency
Source: Nat Commun. 2025 Apr 4;16:3237. doi: 10.1038/s41467-025-58405-1 (PMC11971395; doi:10.1038/s41467-025-58405-1)
Supplement: Supplementary file 8 — Source data [file 41467_2025_58405_MOESM8_ESM.xlsx]

## Sheet: Figure 1A_B_C_D
Figure 1A	8.4400_N			8.4400_C			7.566			3.5020_N			3.5020_C			6.1660_N			11.15730_N			11.15730_C			10.11010_C			11.10610_N			11.10610_C			10.5320_N			10.5320_C
	fractional distance	average	normalisation	fractional distance	average	normalisation	fractional distance	average	normalisation	fractional distance	average	normalisation	fractional distance	average	normalisation	fractional distance	average	normalisation	fractional distance	average	normalisation	fractional distance	average	normalisation	fractional distance	average	normalisation	fractional distance	average	normalisation	fractional distance	average	normalisation	fractional distance	average	normalisation	fractional distance	average	normalisation
	0	0.271104	0.113409	0	0.286304	0.183278	0	0.264953	0.0678489	0	0.290023	0.151707	0	0.530502	0.316521	0	0.210902	0.080246	0	0.366835	0.177239	0	0.20047	0.0826445	0	0.400971	0.131679	0	0.218506	0.0683285	0	0.261689	0.0683153	0	0.195013	0.099631	0	0.116581	0.104547
	0.05	0.818927	0.139574	0.05	0.668939	0.204166	0.05	0.771571	0.113873	0.05	0.767833	0.149947	0.05	0.780881	0.119339	0.05	0.829689	0.113673	0.05	0.868714	0.129693	0.05	0.770186	0.167848	0.05	0.56514	0.180504	0.05	0.783401	0.188301	0.05	0.89457	0.0968062	0.05	0.89849	0.0989525	0.05	0.827739	0.11757
	0.1	0.776327	0.174242	0.1	0.703464	0.148799	0.1	0.685702	0.104652	0.1	0.789756	0.122584	0.1	0.756755	0.114362	0.1	0.789375	0.112977	0.1	0.777092	0.160497	0.1	0.876309	0.105766	0.1	0.858905	0.0909427	0.1	0.771036	0.208518	0.1	0.74224	0.152169	0.1	0.683547	0.212615	0.1	0.801689	0.147498
	0.15	0.815067	0.10264	0.15	0.769823	0.0940056	0.15	0.609069	0.165985	0.15	0.761429	0.103995	0.15	0.696787	0.135654	0.15	0.746173	0.102544	0.15	0.638268	0.20933	0.15	0.746871	0.110323	0.15	0.651675	0.186776	0.15	0.557538	0.208678	0.15	0.427454	0.137154	0.15	0.458732	0.164684	0.15	0.598853	0.221606
	0.2	0.784705	0.121002	0.2	0.839694	0.109378	0.2	0.604796	0.128516	0.2	0.789787	0.102619	0.2	0.71679	0.120014	0.2	0.673	0.151001	0.2	0.4917	0.187834	0.2	0.586291	0.117053	0.2	0.443408	0.195076	0.2	0.301503	0.160605	0.2	0.203361	0.076386	0.2	0.359199	0.117168	0.2	0.489111	0.167334
	0.25	0.714541	0.135869	0.25	0.792271	0.108796	0.25	0.648169	0.150719	0.25	0.781449	0.099773	0.25	0.697008	0.109514	0.25	0.720184	0.103493	0.25	0.466691	0.18533	0.25	0.481596	0.129936	0.25	0.310548	0.0969968	0.25	0.16041	0.0841662	0.25	0.118138	0.0304801	0.25	0.254321	0.0685646	0.25	0.408874	0.12295
	0.3	0.737977	0.101927	0.3	0.801856	0.133828	0.3	0.74744	0.176709	0.3	0.701638	0.138799	0.3	0.711855	0.156776	0.3	0.745975	0.164029	0.3	0.355251	0.140331	0.3	0.406782	0.0936112	0.3	0.304385	0.169978	0.3	0.133645	0.0761161	0.3	0.0897899	0.0319415	0.3	0.171833	0.0711327	0.3	0.319609	0.150271
	0.35	0.734921	0.0977365	0.35	0.767669	0.126603	0.35	0.829483	0.124247	0.35	0.660346	0.117668	0.35	0.72748	0.133163	0.35	0.734841	0.182389	0.35	0.306627	0.131448	0.35	0.342488	0.0912423	0.35	0.301468	0.215954	0.35	0.100443	0.0695621	0.35	0.0808567	0.0377133	0.35	0.140988	0.0649085	0.35	0.259192	0.15017
	0.4	0.616345	0.130485	0.4	0.667598	0.19463	0.4	0.805904	0.128297	0.4	0.607187	0.152363	0.4	0.657491	0.15014	0.4	0.710223	0.139244	0.4	0.252383	0.108543	0.4	0.254821	0.0891285	0.4	0.277444	0.193819	0.4	0.0954718	0.0750124	0.4	0.0733467	0.0353101	0.4	0.153118	0.0588043	0.4	0.232005	0.133915
	0.45	0.57409	0.151484	0.45	0.429549	0.241539	0.45	0.689461	0.197365	0.45	0.45206	0.131455	0.45	0.494671	0.199516	0.45	0.599188	0.125034	0.45	0.210245	0.0861478	0.45	0.192394	0.0740165	0.45	0.241442	0.156073	0.45	0.072313	0.05497	0.45	0.0699345	0.0572637	0.45	0.142714	0.0670671	0.45	0.178483	0.0580436
	0.5	0.434824	0.187592	0.5	0.269191	0.172066	0.5	0.478413	0.247093	0.5	0.330865	0.122061	0.5	0.317745	0.179401	0.5	0.426805	0.13192	0.5	0.152189	0.0714119	0.5	0.164963	0.0750764	0.5	0.178676	0.0949048	0.5	0.0601728	0.0519641	0.5	0.0662184	0.0573717	0.5	0.112121	0.0771682	0.5	0.178425	0.0775875
	0.55	0.309551	0.184586	0.55	0.188487	0.177095	0.55	0.250982	0.196117	0.55	0.217805	0.0975669	0.55	0.165067	0.119132	0.55	0.280816	0.178428	0.55	0.116841	0.063237	0.55	0.109066	0.0597797	0.55	0.151099	0.0888477	0.55	0.0442419	0.0292685	0.55	0.0644635	0.0570806	0.55	0.0900912	0.0479962	0.55	0.182365	0.0727891
	0.6	0.154078	0.12203	0.6	0.111667	0.079462	0.6	0.121449	0.0840369	0.6	0.112017	0.0550443	0.6	0.0724936	0.0523653	0.6	0.157449	0.12981	0.6	0.0937118	0.045396	0.6	0.061838	0.0297358	0.6	0.123095	0.0640501	0.6	0.037129	0.0211511	0.6	0.0443998	0.0207997	0.6	0.117309	0.056808	0.6	0.173574	0.0821256
	0.65	0.0744687	0.0617895	0.65	0.0714198	0.0510925	0.65	0.0667055	0.0345022	0.65	0.0648365	0.0322622	0.65	0.0475324	0.0365686	0.65	0.0794711	0.107376	0.65	0.0711224	0.0378356	0.65	0.0398462	0.0300741	0.65	0.105229	0.0476444	0.65	0.0402939	0.0226517	0.65	0.0319741	0.0149509	0.65	0.122944	0.0379586	0.65	0.169889	0.0679993
	0.7	0.0525213	0.052138	0.7	0.0434567	0.0258013	0.7	0.0549421	0.0528491	0.7	0.051664	0.0263341	0.7	0.0337809	0.018985	0.7	0.0411117	0.068951	0.7	0.0584646	0.0266523	0.7	0.0303163	0.0230337	0.7	0.0888391	0.050519	0.7	0.0384916	0.0217561	0.7	0.0270279	0.0114768	0.7	0.102622	0.0400997	0.7	0.151525	0.0863268
	0.75	0.0226529	0.0122551	0.75	0.0328609	0.0196429	0.75	0.0334994	0.0115227	0.75	0.0327654	0.0159959	0.75	0.0259059	0.0125195	0.75	0.0220655	0.0191488	0.75	0.0478471	0.0232532	0.75	0.0270873	0.0139105	0.75	0.0771884	0.0290754	0.75	0.0362988	0.0257103	0.75	0.0216414	0.00849242	0.75	0.111764	0.0482062	0.75	0.154505	0.105196
	0.8	0.0161578	0.0074908	0.8	0.0227216	0.00906286	0.8	0.0286211	0.00833492	0.8	0.0236456	0.0101165	0.8	0.0231011	0.0120563	0.8	0.013824	0.00440532	0.8	0.0406994	0.0317621	0.8	0.0199136	0.00701469	0.8	0.0653578	0.021279	0.8	0.0254582	0.0137551	0.8	0.0188848	0.00934713	0.8	0.121005	0.0539052	0.8	0.162748	0.0856421
	0.85	0.0141117	0.00772943	0.85	0.017988	0.00749477	0.85	0.0233515	0.0104618	0.85	0.0221231	0.00977452	0.85	0.0220501	0.00977458	0.85	0.00968526	0.0034189	0.85	0.0412982	0.0487997	0.85	0.014251	0.00664771	0.85	0.0547441	0.0239688	0.85	0.0212691	0.0122653	0.85	0.0200128	0.00974212	0.85	0.109609	0.0376703	0.85	0.174472	0.0687674
	0.9	0.0126086	0.0062447	0.9	0.0170007	0.00891782	0.9	0.0184726	0.0111886	0.9	0.019142	0.00722506	0.9	0.0218932	0.0113289	0.9	0.00681082	0.00377225	0.9	0.0379388	0.0513915	0.9	0.0158367	0.00702645	0.9	0.0484636	0.0237819	0.9	0.0210923	0.0119593	0.9	0.0215104	0.0116283	0.9	0.0895574	0.0539153	0.9	0.17778	0.0772197
	0.95	0.0139648	0.0135192	0.95	0.0148046	0.0039369	0.95	0.0125624	0.00607044	0.95	0.0125296	0.00539256	0.95	0.0307719	0.0263128	0.95	0.00895614	0.00994101	0.95	0.0373578	0.0391795	0.95	0.0152082	0.0112937	0.95	0.057197	0.0246324	0.95	0.0207318	0.0155649	0.95	0.0267901	0.0226715	0.95	0.0844592	0.0333058	0.95	0.11203	0.0777968
Figure 1B	5.1900_C			5.1900_N			11.16090_C			11.16090_N			9.4420_C			9.4420_N			8.8000_C			8.8000_N				Tb927.4.4370_C			Tb927.9.5100_C			Tb927.9.5100_N			Tb927.9.5040_C			Tb927.9.5040_N
	fractional distance	average	normalisation	fractional distance	average	normalisation	fractional distance	average	normalisation	fractional distance	average	normalisation	fractional distance	average	normalisation	fractional distance	average	normalisation	fractional distance	average	normalisation	fractional distance	average	normalisation	fractional distance	average	normalisation	fractional distance	average	normalisation	fractional distance	average	normalisation	fractional distance	average	normalisation	fractional distance	average	normalisation
	0	0.0402967	0.0185632	0	0.0616663	0.0534438	0	0.0619421	0.0400838	0	0.0505801	0.0204285	0	0.0461181	0.0353981	0	0.0159851	0.0186758	0	0.016963	0.019135	0	0.495232	0.245194	0	0.130411	0.0819362	0	0.0402178	0.0525061	0	0.0896377	0.09046	0	0.0400877	0.0668963	0	0.122376	0.103799
	0.05	0.0299221	0.0361177	0.05	0.0297457	0.0298793	0.05	0.0358543	0.0485047	0.05	0.0160096	0.00531875	0.05	0.0311112	0.0205691	0	0.0373988	0.0195555	0	0.0327223	0.0189883	0.05	0.322557	0.26401	0.05	0.105716	0.102634	0.05	0.0682268	0.0603283	0.05	0.0733532	0.0368062	0.05	0.05065	0.0237607	0.05	0.268919	0.175084
	0.1	0.0268047	0.0242903	0.1	0.0280179	0.0299266	0.1	0.0305332	0.0415894	0.1	0.0106419	0.00542899	0.1	0.0276608	0.0327886	0	0.0633012	0.0419333	0	0.0523597	0.0399015	0.1	0.13254	0.0631007	0.1	0.0871431	0.171291	0.1	0.070697	0.0412458	0.1	0.0569156	0.0227951	0.1	0.0738057	0.041716	0.1	0.384171	0.113208
	0.15	0.0270851	0.019972	0.15	0.032465	0.0242667	0.15	0.0277135	0.0199175	0.15	0.0194022	0.018563	0.15	0.0205729	0.0168212	0	0.084217	0.0720684	0	0.0701463	0.0656356	0.15	0.104293	0.0605191	0.15	0.101387	0.177064	0.15	0.144942	0.0898402	0.15	0.0764397	0.0428885	0.15	0.0798325	0.028243	0.15	0.432879	0.104858
	0.2	0.0449247	0.0296899	0.2	0.0328791	0.028861	0.2	0.0386172	0.0392495	0.2	0.0508267	0.047746	0.2	0.0229856	0.0135844	0	0.116763	0.0918724	0	0.0955457	0.0858725	0.2	0.120451	0.116422	0.2	0.0982227	0.105364	0.2	0.157172	0.103441	0.2	0.0986622	0.0529913	0.2	0.0966077	0.0409355	0.2	0.40969	0.119108
	0.25	0.0945582	0.0747417	0.25	0.0468197	0.0300572	0.25	0.0441525	0.0413244	0.25	0.0581764	0.0385723	0.25	0.0374025	0.0152435	0	0.140857	0.119903	0	0.119986	0.107672	0.25	0.0957983	0.0620818	0.25	0.106964	0.107087	0.25	0.158387	0.0916245	0.25	0.0898609	0.058213	0.25	0.0911096	0.0625781	0.25	0.480657	0.190089
	0.3	0.126588	0.0588697	0.3	0.108036	0.0471851	0.3	0.0734386	0.0418137	0.3	0.112705	0.0621501	0.3	0.0650217	0.0392034	0	0.173861	0.138406	0	0.14433	0.127614	0.3	0.250624	0.250635	0.3	0.217205	0.221095	0.3	0.212868	0.104768	0.3	0.120039	0.110813	0.3	0.0944597	0.0706104	0.3	0.464551	0.182252
	0.35	0.175498	0.0818718	0.35	0.172441	0.0842207	0.35	0.118855	0.074527	0.35	0.190245	0.0864646	0.35	0.113678	0.0550868	0	0.211013	0.152582	0	0.175887	0.142424	0.35	0.323306	0.175483	0.35	0.274337	0.213811	0.35	0.243929	0.13198	0.35	0.127891	0.108925	0.35	0.0768471	0.0550535	0.35	0.451781	0.288549
	0.4	0.25642	0.10492	0.4	0.31011	0.0967301	0.4	0.210159	0.104034	0.4	0.255146	0.120942	0.4	0.177794	0.0640545	0	0.248172	0.167343	0	0.205275	0.159501	0.4	0.394134	0.219106	0.4	0.349464	0.184809	0.4	0.229776	0.11094	0.4	0.133439	0.0745267	0.4	0.0915023	0.0377106	0.4	0.46798	0.284526
	0.45	0.427447	0.147321	0.45	0.48575	0.119796	0.45	0.323124	0.199404	0.45	0.386891	0.16929	0.45	0.315978	0.123455	0	0.307025	0.158478	0	0.247068	0.168335	0.45	0.466689	0.255416	0.45	0.470256	0.194344	0.45	0.264532	0.144482	0.45	0.12591	0.0881154	0.45	0.101117	0.0345844	0.45	0.531881	0.318971
	0.5	0.575309	0.186265	0.5	0.67469	0.133622	0.5	0.488985	0.23957	0.5	0.508784	0.195231	0.5	0.49408	0.137087	0	0.345315	0.172539	0	0.278574	0.185198	0.5	0.653014	0.238693	0.5	0.567149	0.197527	0.5	0.285357	0.13457	0.5	0.146911	0.0958805	0.5	0.131464	0.0460443	0.5	0.452594	0.220267
	0.55	0.738044	0.144925	0.55	0.783527	0.076049	0.55	0.657325	0.292387	0.55	0.674307	0.178571	0.55	0.623193	0.12225	0	0.373868	0.200579	0	0.292251	0.216754	0.55	0.680798	0.164171	0.55	0.636919	0.170865	0.55	0.322328	0.191386	0.55	0.179234	0.0893323	0.55	0.15562	0.053595	0.55	0.438825	0.193017
	0.6	0.753077	0.133067	0.6	0.907768	0.058995	0.6	0.766093	0.207171	0.6	0.781322	0.117906	0.6	0.729277	0.0939364	0	0.369836	0.254941	0	0.296911	0.249422	0.6	0.711595	0.159473	0.6	0.655237	0.117412	0.6	0.348132	0.138693	0.6	0.188932	0.151185	0.6	0.140514	0.0502651	0.6	0.441939	0.174382
	0.65	0.737582	0.161725	0.65	0.895045	0.0533233	0.65	0.830427	0.110655	0.65	0.796291	0.111308	0.65	0.752072	0.0928842	0	0.377474	0.29861	0	0.311682	0.277997	0.65	0.714065	0.127392	0.65	0.703771	0.0837353	0.65	0.426475	0.171226	0.65	0.265572	0.120878	0.65	0.204426	0.0803839	0.65	0.464103	0.243537
	0.7	0.746234	0.183253	0.7	0.883027	0.0573234	0.7	0.848296	0.0631393	0.7	0.828655	0.0924565	0.7	0.755848	0.109639	0	0.394206	0.335311	0	0.331011	0.30473	0.7	0.707193	0.100627	0.7	0.701555	0.131509	0.7	0.464064	0.164244	0.7	0.285698	0.151456	0.7	0.244465	0.0971974	0.7	0.572846	0.15834
	0.75	0.83508	0.107103	0.75	0.872238	0.0529292	0.75	0.862838	0.0581269	0.75	0.841142	0.0688842	0.75	0.801692	0.071205	0	0.408036	0.374629	0	0.339352	0.339272	0.75	0.716051	0.154211	0.75	0.702607	0.122221	0.75	0.481855	0.150178	0.75	0.411871	0.216802	0.75	0.281388	0.0996249	0.75	0.666097	0.201051
	0.8	0.837687	0.108183	0.8	0.872556	0.0550096	0.8	0.880895	0.0335085	0.8	0.899279	0.0728229	0.8	0.865919	0.110517	0	0.436141	0.39933	0	0.361761	0.362388	0.8	0.563434	0.140229	0.8	0.751497	0.137988	0.8	0.530724	0.156737	0.8	0.433009	0.129117	0.8	0.299386	0.0854912	0.8	0.759142	0.171988
	0.85	0.785138	0.134006	0.85	0.882057	0.0765024	0.85	0.832419	0.067017	0.85	0.883276	0.0638707	0.85	0.792121	0.0973492	0	0.463039	0.424055	0	0.387527	0.382064	0.85	0.475852	0.199789	0.85	0.832599	0.168077	0.85	0.68188	0.140433	0.85	0.580231	0.13461	0.85	0.401294	0.101231	0.85	0.844751	0.136926
	0.9	0.797015	0.155364	0.9	0.83532	0.10663	0.9	0.873682	0.0388032	0.9	0.889109	0.0670652	0.9	0.824303	0.125695	0	0.488594	0.451544	0	0.413191	0.40289	0.9	0.441701	0.192531	0.9	0.834684	0.123779	0.9	0.828089	0.0860271	0.9	0.817796	0.160616	0.9	0.640253	0.153319	0.9	0.775104	0.187649
	0.95	0.585229	0.216299	0.95	0.746528	0.112729	0.95	0.657517	0.0821815	0.95	0.76647	0.0641232	0.95	0.68911	0.168166	0	0.527412	0.464256	0	0.446159	0.416477	0.95	0.439317	0.257574	0.95	0.74767	0.156081	0.95	0.734861	0.139077	0.95	0.747969	0.204761	0.95	0.822436	0.165797	0.95	0.395563	0.212325
Figure 1C	10.0960_C			06.1040_C			08_29.1040_C			29.0240_C			31.2530_C			32.0390_C			36.5300_C			36.0620_C
	fractional distance	average	stdev	fractional distance	average	normalisation	fractional distance	average	normalisation	fractional distance	average	stdev	fractional distance	average	stdev	fractional distance	average	stdev	fractional distance	average	stdev	fractional distance	average	stdev
	0	4.33156	4.84889	0	6.9236	0.362349	0	1.83345	0.186912	0	1.90381	1.7514	0	3.28277	3.06599	0	4.25803	4.49592	0	1.9598	2.51514	0	3.26017	3.1566
	0.05	12.0774	11.8707	0.05	19.1075	1	0.05	8.20599	0.836565	0.05	11.019	9.54792	0.05	10.5779	9.79548	0.05	44.7318	63.3829	0.05	8.71209	7.96628	0.05	4.30789	2.65932
	0.1	11.8761	10.2241	0.1	16.5225	0.864709	0.1	9.80915	1	0.1	12.3564	9.89102	0.1	10.7039	9.1287	0.1	49.6286	46.7793	0.1	8.90063	6.40605	0.1	3.63038	1.3962
	0.15	7.77659	5.51289	0.15	11.6891	0.611754	0.15	7.77029	0.792148	0.15	9.15054	5.77114	0.15	8.61161	6.63933	0.15	20.1954	13.1044	0.15	5.72274	4.58016	0.15	2.45821	1.12881
	0.2	3.40544	1.43909	0.2	4.25895	0.222894	0.2	3.95247	0.402937	0.2	4.55	1.81565	0.2	3.81275	1.32239	0.2	3.91769	2.40301	0.2	2.62469	2.15449	0.2	1.53658	0.622883
	0.25	1.00037	0.490887	0.25	0.85963	0.044989	0.25	1.20422	0.122765	0.25	1.221	0.512536	0.25	0.821051	0.334302	0.25	0.760219	0.492133	0.25	1.15458	0.445158	0.25	0.911815	0.23753
	0.3	0.286611	0.194226	0.3	0.323185	0.016914	0.3	0.378991	0.0386365	0.3	0.367342	0.170752	0.3	0.20207	0.173	0.3	0.330018	0.204432	0.3	0.652282	0.105348	0.3	0.584845	0.187169
	0.35	0.132742	0.0814477	0.35	0.188975	0.0098901	0.35	0.141981	0.0144744	0.35	0.1525	0.111369	0.35	0.0845899	0.0693126	0.35	0.178122	0.233318	0.35	0.593741	0.290527	0.35	0.398314	0.200686
	0.4	0.0677277	0.0794141	0.4	0.0846226	0.00442875	0.4	0.0651942	0.00664627	0.4	0.0860677	0.102331	0.4	0.0489562	0.050284	0.4	0.199538	0.380731	0.4	0.547042	0.262961	0.4	0.290322	0.198542
	0.45	0.0480958	0.0585051	0.45	0.0597864	0.00312894	0.45	0.0376545	0.00383871	0.45	0.0440996	0.045879	0.45	0.0467091	0.0768402	0.45	0.0970429	0.13255	0.45	0.398683	0.32608	0.45	0.222348	0.094854
	0.5	0.0666159	0.190641	0.5	0.0379196	0.00198454	0.5	0.0270487	0.0027575	0.5	0.0214345	0.0233369	0.5	0.00199843	0.0257097	0.5	-0.00750184	0.0939002	0.5	0.242572	0.17067	0.5	0.170117	0.0944849
	0.55	0.030884	0.0726726	0.55	0.0541657	0.00283478	0.55	0.0208747	0.00212808	0.55	0.0197398	0.0290576	0.55	0.000560526	0.0295864	0.55	0.0019547	0.0898666	0.55	0.10799	0.100785	0.55	0.10973	0.0810688
	0.6	0.0381638	0.117667	0.6	0.0252636	0.00132218	0.6	0.00986626	0.00100582	0.6	0.0258731	0.0301748	0.6	0.012102	0.033407	0.6	0.0463602	0.0835727	0.6	0.0876974	0.105038	0.6	0.0504026	0.0611755
	0.65	0.00935791	0.0355445	0.65	0.0287801	0.00150622	0.65	0.00762921	0.000777764	0.65	0.00720009	0.0176493	0.65	0.0047159	0.0312092	0.65	0.0392248	0.0762312	0.65	0.0671207	0.11298	0.65	0.00854012	0.0173719
	0.7	-0.000458166	0.0294329	0.7	0.0137638	0.000720331	0.7	-0.00223942	-0.000228299	0.7	6.28689e-05	0.0217017	0.7	0.0075503	0.0214903	0.7	0.0630978	0.229058	0.7	0.0744044	0.138006	0.7	0.0035895	0.0253914
	0.75	0.0064704	0.0236898	0.75	0.000833337	4.3613e-05	0.75	-0.00249545	-0.0002544	0.75	-0.00282243	0.0180002	0.75	-0.0146727	0.0481893	0.75	0.0533921	0.170338	0.75	0.0342088	0.127494	0.75	-0.000663043	0.024645
	0.8	0.0211806	0.0381432	0.8	0.00833532	0.000436232	0.8	-0.01088	-0.00110917	0.8	-0.0112139	0.0194358	0.8	-0.00127652	0.0464739	0.8	0.0329614	0.106445	0.8	-0.0236595	0.0448573	0.8	-0.00498688	0.0188525
	0.85	-0.0102558	0.0286588	0.85	-0.00671104	-0.000351225	0.85	-0.00971366	-0.000990265	0.85	-0.00421291	0.0154345	0.85	0.0208699	0.0477251	0.85	0.0589514	0.122551	0.85	-0.0507192	0.0312436	0.85	-0.0153554	0.0227317
	0.9	-0.00493342	0.0337209	0.9	-0.0239085	-0.00125126	0.9	-0.0100548	-0.00102504	0.9	0.020132	0.0487092	0.9	0.0123142	0.0369471	0.9	0.0883069	0.170193	0.9	-0.0722629	0.0522235	0.9	-0.0259619	0.0232941
	0.95	-0.0171152	0.0429861	0.95	-0.0232907	-0.00121893	0.95	-0.00866686	-0.000883548	0.95	0.0239966	0.0642569	0.95	0.0151336	0.0514643	0.95	0.103592	0.182856	0.95	-0.0842503	0.0603782	0.95	-0.0429325	0.0353012
Figure 1D	15.0540_C			31.2900_C			01.0620_C			30.0090_C			15.1480_C			15.1481_C
	fractional distance	average	stdev	fractional distance	average	stdev	fractional distance	average	stdev	fractional distance	average	stdev	fractional distance	average	stdev	fractional distance	average	stdev
	0	-0.0326272	0.702364	0	-0.000275815	0.231396	0	0.0213218	0.301899	0	0.00365689	0.948649	0	0.170157	0.22271	0	0.119896	0.0907643
	0.05	0.51597	1.29221	0.05	0.00452945	0.215059	0.05	0.0107173	0.306674	0.05	0.000501347	0.941547	0.05	0.105261	0.493978	0.05	0.0483863	0.0701828
	0.1	0.150983	0.667924	0.1	0.0414565	0.172315	0.1	0.0460769	0.220153	0.1	0.0324499	0.789328	0.1	0.0101229	0.0666361	0.1	0.0259324	0.0204505
	0.15	0.163865	0.345013	0.15	0.245452	0.267967	0.15	0.190645	0.240193	0.15	0.196881	0.420846	0.15	-0.0309266	0.0522173	0.15	0.0276384	0.0308874
	0.2	0.47557	0.37971	0.2	0.547068	0.288257	0.2	0.445895	0.408235	0.2	0.470094	0.280869	0.2	-0.0333185	0.0500768	0.2	0.0333207	0.0294517
	0.25	0.787625	0.443935	0.25	0.815779	0.462817	0.25	0.730653	0.261517	0.25	0.699471	0.370649	0.25	-0.00530769	0.0221695	0.25	0.0504619	0.0405493
	0.3	0.743915	0.334988	0.3	0.844387	0.265005	0.3	0.865904	0.25378	0.3	0.79858	0.330555	0.3	0.0185192	0.0351375	0.3	0.0526719	0.0237145
	0.35	0.762986	0.371197	0.35	0.896968	0.329506	0.35	0.948601	0.231915	0.35	0.811953	0.279999	0.35	0.0279513	0.0343774	0.35	0.0878218	0.0384586
	0.4	0.722955	0.445882	0.4	0.855621	0.228482	0.4	0.936558	0.162526	0.4	0.797167	0.424398	0.4	0.0579848	0.0729425	0.4	0.114375	0.0522978
	0.45	0.761836	0.613457	0.45	0.816212	0.278042	0.45	0.864919	0.231288	0.45	0.763276	0.186916	0.45	0.0657156	0.056636	0.45	0.165415	0.0982389
	0.5	0.796226	0.528572	0.5	0.767054	0.133249	0.5	0.793227	0.209051	0.5	0.85608	0.170914	0.5	0.133943	0.0981165	0.5	0.239546	0.0773484
	0.55	0.792666	0.291782	0.55	0.749703	0.22112	0.55	0.759919	0.194511	0.55	0.893238	0.44509	0.55	0.254263	0.152251	0.55	0.324387	0.141086
	0.6	0.761728	0.300897	0.6	0.655752	0.367821	0.6	0.664683	0.328881	0.6	0.905351	0.16944	0.6	0.466979	0.163307	0.6	0.360823	0.157049
	0.65	0.762982	0.326356	0.65	0.599494	0.343643	0.65	0.637343	0.367952	0.65	0.890058	0.16856	0.65	0.715894	0.189975	0.65	0.44501	0.132838
	0.7	0.830259	0.296869	0.7	0.634888	0.455529	0.7	0.561448	0.389942	0.7	0.823479	0.232692	0.7	1.11775	0.194088	0.7	0.507374	0.159679
	0.75	0.743676	0.40277	0.75	0.613672	0.425032	0.75	0.487221	0.44061	0.75	0.774358	0.311956	0.75	1.37088	0.393441	0.75	0.624202	0.111124
	0.8	0.701252	0.424684	0.8	0.489165	0.383094	0.8	0.458999	0.504453	0.8	0.696612	0.41857	0.8	1.91643	0.805977	0.8	0.767133	0.159132
	0.85	0.747373	0.384029	0.85	0.304681	0.188593	0.85	0.377977	0.404865	0.85	0.569349	0.404624	0.85	1.99181	0.78094	0.85	0.84931	0.138171
	0.9	0.709549	0.518417	0.9	0.187509	0.249331	0.9	0.267041	0.308065	0.9	0.383962	0.265751	0.9	2.11344	0.805189	0.9	0.907131	0.103559
	0.95	0.518266	0.349365	0.95	0.0397197	0.188487	0.95	0.11833	0.386222	0.95	0.207118	0.206232	0.95	0.624935	0.390896	0.95	0.549633	0.159558

## Sheet: Figure 2A
Gene ID	Terminus	Distance (px)	StdDev	N	N bad fits	Data Points ->
Tb927.10.15750	n	1.38695	0.4081	71	283	1.8786	1.55163	1.44857	2.62541	0.885796	1.04817	2.47434	2.24798	1.20081	1.10101	1.19644	1.29955	1.67012	2.24955	1.29462	1.62691	0.837106	1.55872	0.98239	1.59669	1.09861	1.84145	1.61907	0.922831	1.15557	1.72722	1.376	1.62759	1.52843	1.66761	0.911073	0.983734	1.33106	1.46416	1.04759	1.45741	1.24419	1.6155	1.67891	0.856468	1.00093	1.0565	0.952143	1.14041
Tb927.11.3290	c	1.50006	0.425616	77	234	2.02631	1.41757	0.952173	2.56186	1.72855	1.87097	1.60748	1.29287	1.5549	0.940603	1.63739	1.76464	1.38637	1.5426	1.10686	1.63742	2.17331	1.51261	1.19702	1.70431	1.36509	2.48273	2.51273	1.73253	1.97607	2.02713	1.61584	2.96208	1.78208	0.986462	1.50587	1.11402	1.72909	0.932557	1.67939	1.19814	1.04528	1.82047	1.78645	1.2185	1.02787	0.930742	1.22877	1.50124
Tb927.10.15750	c	2.0225	0.715035	251	170	1.53123	1.79896	1.35445	2.40563	1.40849	2.036	1.25491	3.19634	1.58539	1.51785	1.76681	2.34924	1.48457	3.58713	1.76811	1.67057	2.42903	1.45203	3.46409	2.45965	1.41334	3.10016	2.44722	2.44243	0.920813	3.49797	2.31316	2.23675	3.08999	2.96305	0.996721	1.56128	3.0233	2.81407	1.73578	2.52355	1.03514	1.059	1.4474	2.75756	1.81005	2.11426	1.81994	1.53284
Tb927.9.10550	c	2.2981	0.684025	271	164	3.82083	2.42971	2.76894	1.98721	2.5777	3.19028	2.18221	2.60227	3.11839	2.99175	2.93221	2.68346	2.62582	1.30199	1.7231	2.64737	3.70372	2.17201	2.26397	1.9466	2.32466	3.52048	1.58446	3.13	2.17446	1.34161	1.62423	2.7075	2.78037	1.66442	1.86953	2.14857	2.39239	1.63034	1.58742	1.56657	1.77093	3.58021	1.43873	2.73233	2.36153	2.73668	2.42236	1.99387
Tb927.9.10550	n	2.48217	0.953901	310	170	3.47229	2.60775	1.5637	2.11921	2.76158	1.58095	3.56489	3.11583	3.09661	3.46428	3.24787	2.33011	1.38505	1.5117	2.09152	3.97806	4.59779	1.97736	3.10205	1.43282	3.67848	1.33114	0.925506	3.69189	1.93406	1.79629	4.12402	1.38221	1.37349	1.82148	3.39865	4.39468	2.07609	2.11987	2.89216	1.03764	1.80278	2.6732	1.71715	2.0993	2.94532	3.97871	3.64822	4.30995
Tb927.10.7600	c	2.95846	1.03669	133	212	3.57082	1.43891	2.74144	1.26727	1.98264	1.32894	5.91824	3.90423	4.94487	3.09284	3.04632	2.94132	3.33392	2.77505	2.94024	3.60581	2.88982	3.21048	6.12965	4.38486	1.63614	3.62428	2.24849	2.60208	3.77714	2.41612	3.86718	1.66404	1.80989	1.73564	2.76842	1.85803	3.92938	6.16908	3.73102	3.98303	2.14733	2.30872	1.93435	3.70003	3.66764	2.81511	3.99489	2.81822
Tb927.10.7600	n	3.12167	1.0624	390	185	3.21188	3.10857	3.8671	3.10958	2.70667	3.21895	5.35839	3.35918	1.70033	2.996	3.34183	3.33264	2.10196	3.95444	1.89724	4.35946	2.88047	3.25577	2.63753	3.45058	3.28769	4.23313	4.67169	3.7506	2.08055	2.56538	2.33153	3.815	4.27975	2.57952	2.6801	3.42623	3.57208	5.93302	4.41648	1.53963	3.70343	4.15485	3.16592	3.51633	6.03157	2.16663	2.60713	2.58918
Tb927.7.2150	c	4.31334	1.12617	122	187	2.83346	3.14742	3.79364	5.62322	4.74201	4.80721	3.40391	4.30747	3.5674	3.84734	5.41565	5.60638	5.19152	3.78221	3.63653	3.91174	5.57286	4.21877	2.5849	5.92466	3.21058	4.56821	2.28662	4.82263	4.38859	4.74782	4.49558	5.77446	2.57761	3.3567	3.8989	3.14209	4.97766	2.1962	5.91118	5.16857	4.61313	4.0085	3.8434	5.18078	4.212	3.10548	3.50296	4.63661
Tb927.7.2150	n	4.56534	1.17493	165	38	5.05062	4.84232	5.07035	5.17155	4.87486	2.65421	4.47941	4.26674	5.84491	6.21028	4.67697	4.97218	4.63114	3.81582	5.26696	4.09974	3.34455	3.07701	2.76346	4.93001	3.69329	4.4927	5.24472	4.91763	3.50542	4.53842	2.60655	6.72701	3.59763	5.5716	5.2294	2.31152	3.32465	6.42238	4.73723	3.77204	3.85738	6.13571	4.41876	6.11533	5.11585	2.52802	6.00715	4.80631
Tb927.7.3130	n	6.37891	1.19866	54	546	6.32439	6.70528	6.98924	6.93253	5.99071	6.45388	6.87964	6.25017	6.85386	2.78573	7.48584	7.11853	6.26354	6.93657	7.01938	5.82227	4.79188	5.13649	7.16772	6.17594	5.48612	3.36075	6.86927	6.26716	6.54469	6.6809	6.47873	5.87943	5.37205	6.35279	7.27947	7.19952	6.93739	3.62552	7.38324	8.45047	6.31948	8.90443	4.93523	6.09794	4.83848	6.16869	6.43879	5.12701
Tb927.10.4720	c	6.57764	1.80834	7	446	8.71573	7.60485	3.98478	4.32996	8.84092	6.59481	5.97244
Tb927.11.5770	c	6.61305	1.2634	162	91	5.2087	6.2504	8.44475	3.44242	7.55127	7.44244	5.75056	5.1044	7.28958	7.27695	9.3641	7.47718	8.35546	6.62681	8.61194	8.03841	7.50926	6.40328	6.06851	6.37912	6.24342	6.77232	7.80533	7.22909	5.96879	5.6294	6.39668	4.34833	5.0197	5.21983	5.70572	9.16595	7.6618	8.81977	8.69492	5.60195	7.74349	6.11224	7.67036	5.06359	5.75195	6.32326	7.67665	8.69577
Tb927.7.3130	c	6.77186	0.890764	81	54	6.20648	7.67111	6.61799	7.0609	7.51924	8.56023	6.71249	6.1016	5.57737	5.42214	5.67376	5.81392	7.23439	7.05911	6.50783	8.40471	8.58036	6.41793	6.90124	7.53684	8.16923	5.39882	7.15745	4.76455	6.29947	6.09628	6.82372	6.78664	6.56298	6.71568	5.70629	7.05422	6.95249	8.0587	6.41586	7.43302	5.81118	6.65518	7.04409	6.42282	6.90803	5.86124	6.47631	6.74771
Tb927.11.15610	c	7.35575	1.42039	193	74	7.40579	7.25692	6.62762	8.32152	7.50406	5.87877	9.0498	8.55303	6.51622	8.77056	9.13445	8.22119	6.31768	7.55223	5.36914	5.97019	8.34614	7.68153	4.70076	7.70675	9.24633	8.8911	7.3352	5.58641	6.8938	9.70325	7.21067	8.6913	6.83427	6.72744	4.29763	6.15395	8.75699	8.14554	5.20684	6.8424	9.92825	9.91614	8.46723	9.76997	6.43599	6.17415	6.57204	6.33411
Tb927.11.9650	c	7.39199	1.28224	259	106	6.43451	6.10133	7.11242	8.7559	10.4833	8.28159	8.0614	6.37437	10.1789	8.52389	5.96422	8.14272	8.36864	8.83546	7.62712	5.20902	8.39977	4.67841	8.03813	6.46915	7.33337	6.88859	9.7381	5.46893	5.85695	7.90466	9.76511	6.72718	8.7103	7.66401	7.40174	9.51936	6.55304	8.26886	8.05038	8.33143	9.40561	5.77842	8.63236	7.38224	10.2625	6.61869	9.13141	7.57882
Tb927.11.9650	n	7.43511	1.37594	67	20	9.86342	8.66702	7.10396	8.42136	9.12033	7.61204	5.51883	5.46838	5.84445	8.09284	8.81542	5.49149	8.78496	7.97201	8.98333	9.97396	8.0139	7.46536	8.29346	8.81548	8.95745	6.36797	6.82914	7.83628	9.14475	7.49107	6.46185	5.73319	8.72573	6.05396	6.70132	5.93794	7.60845	10.0308	6.08506	6.07676	6.46907	5.38738	8.03634	6.81908	8.08157	6.67714	5.13675	8.55003
Tb927.11.5770	n	7.59282	1.02902	131	61	5.68693	7.23293	7.92578	8.19001	6.75902	9.08743	7.82236	9.27199	8.30688	8.28486	8.34428	7.72273	8.44287	7.61129	7.14516	8.75441	8.91749	5.90357	8.11826	7.69788	6.21485	6.12332	8.54383	5.74898	10.0261	6.52047	9.26672	8.23565	7.36506	8.70347	7.26338	10.238	8.00557	8.53238	7.80647	7.27736	7.77053	6.70779	4.93965	6.82532	7.49783	6.93922	7.12087	7.86936
Tb927.10.4720	n	7.81692	1.17067	101	28	9.77778	10.1657	8.54347	5.42789	6.7852	7.59279	9.40216	8.226	4.96263	8.00407	7.75295	6.6289	7.25904	8.00519	8.57083	7.09741	4.95654	6.69911	9.47279	6.93488	8.25877	7.0548	6.84294	7.14634	6.30765	8.67622	7.93688	5.73998	7.0511	7.85195	8.29044	8.74577	9.24155	7.52586	7.32507	6.34849	7.00037	7.16642	8.74739	9.00496	9.30105	7.53806	8.15743	8.29668
Tb927.10.7770	n	8.14158	1.49198	265	257	8.36328	7.78467	7.90193	9.2825	9.87728	8.39903	6.63785	8.25951	6.50898	10.135	9.8771	7.72406	9.32188	7.7635	10.9412	8.58536	7.53985	8.61715	9.29693	6.98355	9.62013	9.25006	8.27663	7.44774	5.55207	8.79541	7.09746	8.40119	7.2898	6.85986	7.95218	9.62284	8.37302	7.63826	7.18758	6.9664	9.22814	8.85992	10.3006	9.09436	7.93685	8.42303	8.97292	9.93801
Tb927.3.5260	c	8.20983	1.34214	382	202	7.97851	6.46383	7.37974	9.0204	8.56128	9.87376	6.86717	9.75011	9.17737	10.7463	6.8795	9.94287	8.28702	9.17357	8.47473	9.755	6.54884	7.6406	8.604	5.33704	7.09263	7.93667	9.19029	10.3464	9.64097	7.33234	7.5252	8.47765	7.31866	10.2104	7.53372	6.91984	9.33464	8.64358	8.10569	5.4934	9.65654	7.97665	7.91273	8.93865	7.66502	8.18873	10.619	8.29306
Tb927.6.2120	n	8.27141	3.10185	39	65	7.66962	8.1306	4.89994	9.01108	6.65391	9.68481	5.78027	7.311	4.77273	9.52321	6.04529	3.77037	4.74471	4.6636	14.6012	13.5333	6.93717	14.3383	10.3451	10.5995	6.84292	3.63143	6.68046	10.2113	7.46407	11.6801	11.4112	5.68192	13.4789	13.2295	12.4783	6.71711	5.23369	6.23379	10.433	9.32802	8.39862	4.1433	6.29143
Tb927.1.4340	c	8.32429	1.33853	166	43	9.75301	9.135	8.22268	8.79373	8.42594	10.6441	8.7474	10.3269	9.17919	9.44567	9.05314	6.61752	8.10032	9.6238	8.69104	9.19639	9.39871	9.29079	7.17895	10.0682	8.05694	7.41409	9.13376	7.78407	6.92446	7.38999	8.15011	7.75546	9.11028	7.48898	8.44998	7.69785	10.2415	10.4187	11.2107	10.0771	8.95815	8.51518	7.79126	7.57358	11.0835	8.20519	9.53171	5.51684
Tb927.1.4340	n	8.45159	1.25831	344	96	10.2369	9.19583	9.46686	8.08509	7.52134	10.7742	9.88334	7.87895	7.60186	9.41705	9.38706	9.24673	6.32259	10.1953	9.97877	8.79383	7.48192	6.26371	7.9408	8.64488	7.16256	9.1331	7.47584	7.23663	9.82513	7.41109	8.71825	7.90705	7.87428	7.60419	9.35259	7.28089	8.23498	7.14596	8.06333	7.95671	7.89246	8.44341	9.44945	4.90411	8.34482	10.0958	8.56066	8.87004
Tb927.8.4400	c	8.48873	1.69278	35	40	9.29534	7.78405	10.3808	8.81278	8.54293	9.37174	8.09377	10.7059	5.94369	7.03644	11.7746	9.88035	8.49758	7.90765	5.99649	4.3912	9.51848	7.32414	8.29825	6.7577	10.035	8.41026	9.08866	10.5059	10.147	8.07388	9.42612	6.92495	9.75543	10.4988	8.80686	8.54138	5.12195	5.70484	9.7505
Tb927.10.5230	n	8.55366	1.30242	177	50	7.50628	8.75968	8.07754	7.73701	7.53385	9.92849	6.68039	9.19248	9.68028	6.4986	6.5516	6.83351	9.72446	8.59545	7.78643	7.8482	8.96012	10.3822	8.37077	9.84514	9.32375	6.95974	8.91293	8.92399	7.47938	8.33104	8.34603	9.17027	8.15232	8.10413	6.9079	8.29673	9.37898	9.9668	8.78063	9.31526	5.68699	10.8117	6.18138	10.6728	9.58007	8.0925	8.88747	10.061
Tb927.10.5230	c	8.63314	1.49991	496	173	8.33514	4.78202	9.5183	8.95018	11.028	7.95583	8.28927	6.78781	7.69603	7.98917	9.31225	5.84518	8.89379	9.40965	8.92609	8.83883	9.83548	10.655	9.82079	8.36615	9.05813	7.93098	9.79876	6.47312	7.36741	5.1733	6.79857	8.23182	9.06665	9.67111	8.21583	10.9562	7.31954	8.26444	7.6328	11.7245	8.35648	5.22737	9.46657	9.71547	7.95252	7.46687	9.31912	9.50853
Tb927.3.930	c	8.75756	1.43799	442	206	9.43288	8.23913	6.63193	9.87386	8.58248	9.06076	7.80149	8.62026	9.4931	9.24489	9.39415	8.84667	8.83497	9.27969	9.58893	8.42626	10.357	6.2258	6.3813	8.41773	8.89293	8.18363	9.61406	10.8043	9.23919	6.37834	8.36767	9.31877	9.65101	7.03061	7.57198	8.91212	8.85294	9.62201	6.14792	8.42114	8.76508	7.14755	9.93536	8.98056	8.40175	10.2741	9.31296	8.13272
Tb927.7.5660	c	8.94159	1.30512	20	31	9.06978	10.6235	8.62844	7.6397	11.6608	10.2405	8.91287	6.82997	10.2761	7.77739	9.19036	8.68683	7.91441	7.96632	10.2265	7.70731	10.7106	8.43238	6.97288	9.36505
Tb927.8.810	n	8.97105	1.43337	34	16	11.4094	9.2082	11.9549	8.54221	9.55531	9.90634	10.3683	8.06353	9.78164	10.0235	8.45519	8.57273	7.43965	9.02068	9.65265	9.38383	10.278	9.58695	8.46649	8.81428	8.33207	9.30053	7.69821	8.65252	9.90412	8.9802	8.40969	8.69707	6.7361	5.25124	5.3585	9.94094	11.3715	7.89901
Tb927.3.5020	n	8.97747	1.27504	59	18	7.91041	11.124	10.3155	9.52354	10.1796	7.48011	8.96265	11.3226	7.84544	9.54855	9.32642	9.73473	11.7608	8.6254	10.2058	9.4896	9.78278	10.2194	9.92753	9.01703	7.69093	9.30303	10.9077	9.88816	7.57704	11.3306	9.06739	8.72041	7.76423	7.83825	7.56756	9.9592	8.96471	8.51586	7.52994	8.09869	7.56354	8.55293	8.29459	8.27132	9.00913	8.28143	8.05696	7.35374
Tb927.3.930	n	9.06436	1.29361	434	154	10.8019	10.3272	8.44125	8.59765	9.37231	10.8795	6.96223	7.19994	10.4555	8.85373	9.34684	10.0932	9.43624	9.56784	7.35774	9.27801	11.7528	8.28769	10.3726	7.20946	11.4411	8.66148	9.05548	6.15587	9.28229	9.35761	10.4414	7.87216	9.62716	9.50456	6.5227	8.03245	9.34035	9.46962	9.49757	9.58275	9.66213	10.9947	8.68921	6.19828	9.29621	8.55183	8.52849	9.77349
Tb927.3.5020	c	9.09472	1.65556	361	122	10.5601	6.4417	9.48832	10.3778	7.76288	9.88965	9.61202	9.27092	6.793	7.75325	9.63473	7.70189	9.43528	11.0061	5.91147	10.3209	7.94434	10.5311	10.6093	9.13231	9.52611	6.60142	6.19518	7.71323	10.7932	8.98562	9.47668	9.59444	8.25796	10.6498	8.41591	9.26789	9.01156	9.8938	6.30869	8.58684	7.8596	6.40043	8.20329	9.67008	9.71926	8.76637	9.95115	7.33732
Tb927.11.5790	n	9.21498	5.07611	28	233	8.97826	18.3444	16.1418	5.66188	17.5571	7.40489	3.35028	6.01775	7.4802	5.58265	3.02212	15.2603	16.0982	10.516	8.36563	10.2392	6.15427	4.39572	18.1946	11.6372	5.23257	4.83728	7.90146	2.05515	16.3334	2.38703	6.83294	12.0374
Tb927.11.2540	n	9.297	1.13945	29	126	9.15952	9.91748	11.1494	11.1738	8.17295	10.1066	8.99007	10.0227	9.31718	9.33102	9.59796	8.48757	10.6633	8.48994	8.45354	8.72883	8.56299	7.76452	9.2344	9.65486	10.0177	9.32441	11.7877	7.08959	7.77483	8.51553	9.1326	7.79223	11.1996
Tb927.11.2540	c	9.36115	1.10801	82	32	10.3211	10.2682	10.5698	8.81114	8.75269	8.72346	9.37645	10.8879	8.41737	8.46955	8.64193	7.86739	10.7417	11.822	10.1441	6.97275	9.16519	10.1457	8.87205	8.88181	8.90923	8.15918	7.75817	7.89827	9.13322	7.73588	9.79554	9.29799	10.4348	10.2888	9.31107	9.29182	10.3186	7.3522	9.09814	10.5978	8.29562	7.82564	10.0306	9.56511	10.1195	10.551	10.1003	9.53559
Tb927.1.2670	c	9.39168	1.56684	278	137	11.5028	9.6493	8.68434	11.6606	9.86466	11.1716	11.8722	11.7112	10.7422	8.6909	11.4179	8.56108	12.2928	8.91342	7.67188	9.01074	6.37278	8.01626	7.87709	11.0832	7.91793	10.7659	10.4786	11.6142	9.14075	8.02598	8.9835	8.18945	7.94057	9.89583	9.16011	10.2031	11.0087	7.01943	11.2044	10.3419	10.8062	9.96838	9.55493	8.99192	10.193	12.0599	8.69931	7.45582
Tb927.11.10610	n	9.45274	1.31865	322	176	8.76706	8.30898	8.73872	7.31362	8.46746	8.56595	10.3847	8.79986	11.1463	10.2709	10.8821	12.0503	8.33652	9.45259	7.96244	11.9155	9.31897	9.61279	10.9633	7.73763	8.42463	7.74056	10.0445	10.1478	8.04785	8.113	7.94827	8.14398	9.1814	9.01526	7.9135	7.47384	9.24773	8.39595	11.5915	12.0501	9.20308	9.16553	8.67454	10.5833	8.3251	9.53801	8.77855	8.67675
Tb927.11.10610	c	9.50796	1.37289	110	201	11.4585	10.1863	11.161	8.70947	7.2306	9.22968	9.18674	10.5411	6.51081	8.98432	8.44323	9.09301	9.25143	7.79936	9.59402	11.2193	10.8431	9.09879	12.7669	8.82061	10.6832	10.9269	10.1344	8.94612	10.1745	10.7009	10.3275	8.37234	10.2527	8.67955	7.63817	8.993	9.75633	9.16288	7.23927	10.0913	9.60335	9.20347	8.91363	10.3034	8.51706	5.81032	7.32709	9.05426
Tb927.11.15730	n	9.5831	1.49548	250	170	10.4538	10.2964	10.4455	10.1378	10.603	8.85384	9.18384	10.6496	9.46026	8.73639	9.05599	9.52719	9.7033	10.052	9.63074	10.2045	9.09769	7.78249	8.30696	7.82328	10.9214	10.4492	10.1352	11.4002	8.20069	7.5388	10.1225	9.90618	10.4903	10.6842	11.5141	8.47695	10.1172	12.6041	9.05619	7.28118	7.91923	7.16933	8.06091	9.41789	9.13455	6.68864	10.3803	7.48054
Tb927.8.4400	n	9.64153	1.24721	137	53	11.4497	9.12677	10.2773	12.4363	9.98884	7.8341	12.0127	12.9582	11.0341	9.36324	8.06587	9.49345	10.8335	8.30391	9.44179	10.2002	10.4009	8.69174	8.74038	10.2683	10.5763	6.04178	10.439	11.2138	10.324	9.85708	9.99778	6.35382	9.81675	9.53973	7.83822	9.73404	8.9885	11.0862	9.23822	9.09532	11.1297	8.68248	10.2057	9.0966	7.12056	8.64152	10.0283	9.26705
Tb927.11.15730	c	9.68747	1.19498	172	63	9.37697	9.78525	8.51406	10.4839	9.47456	9.17271	7.30055	10.4162	10.1444	10.974	11.1242	8.71261	6.61087	7.96037	10.5238	10.7932	8.51219	11.7605	7.85394	10.9386	12.6406	8.86338	9.96351	10.8278	9.82677	11.7579	12.0372	9.09346	9.36751	10.0497	9.82293	10.8724	10.5953	11.2487	10.6017	6.96342	11.8453	7.64763	8.59603	9.56116	6.53881	9.40139	9.76742	10.1176
Tb927.6.1660	n	9.79695	1.50751	93	37	10.4405	5.90758	8.05485	9.08345	9.51459	9.62289	11.3465	7.02895	10.1644	9.42483	9.29141	9.0829	9.76057	6.86575	6.23836	8.04038	13.4616	9.73543	9.76166	12.5555	9.98089	10.5894	11.0963	9.00831	10.0139	8.06086	10.821	9.62552	11.4887	9.00594	9.3675	8.47343	10.2825	10.015	12.6052	10.9306	12.1749	12.2039	11.8784	8.56154	10.2468	9.49739	6.86137	7.78037
Tb927.8.5300	c	10.047	1.88189	63	258	5.6243	12.9281	10.9023	7.74272	10.8474	10.2581	12.5173	11.78	10.6389	8.3542	9.28888	9.20503	9.02522	9.55724	11.6368	12.4235	14.412	11.2975	7.31717	11.6786	10.7629	6.62297	11.4399	7.71908	9.36418	9.02939	11.5307	12.0683	9.89181	9.29566	9.10406	9.87943	10.0384	8.52895	11.6616	11.8729	9.73054	9.4396	14.4278	8.70923	7.69592	12.4313	8.61034	8.59255
Tb927.1.2670	n	10.1451	1.37828	211	88	11.1193	11.42	10.6293	9.83963	11.8546	11.086	11.2692	9.34295	10.5967	7.91641	11.871	8.57824	10.8987	9.98887	12.3028	11.2897	9.27624	9.70386	11.061	9.48391	9.01753	11.2583	10.1552	8.31267	10.0376	12.8484	11.6702	9.27904	9.79879	7.33247	12.4591	9.71409	10.5778	11.3755	11.5714	10.3749	10.8684	9.32862	9.11629	10.5583	11.2305	10.2912	9.80717	8.83091
Tb927.9.9300	c	10.3692	1.77644	7	202	11.1822	6.49206	10.1457	10.0837	12.6061	11.4668	10.6079
Tb927.8.3990	c	10.3793	1.87633	14	320	12.1887	9.84476	10.7068	8.51092	13.4339	7.77363	10.4591	8.41777	12.6346	6.98321	11.7703	11.6141	9.47237	11.4997
Tb927.6.3410	c	11.0664	2.9161	5	163	11.2259	7.33286	8.32919	14.9785	13.4657
Tb927.11.15740	c	11.1922	1.7805	553	188	12.0036	11.5908	11.7788	9.49504	10.0944	14.3567	10.579	9.51391	10.3478	13.0079	13.3438	10.3761	11.743	10.5833	8.17697	13.5293	10.7858	10.3366	13.7277	8.46105	12.1248	10.6965	11.7696	13.2527	12.3946	11.2755	9.99915	9.86361	7.12844	11.0059	14.3475	10.943	8.79602	12.9664	11.914	8.9761	7.30968	11.8091	12.1989	6.68762	11.9092	9.32107	9.83995	14.1033
Tb927.8.1280	n	11.7243	1.32613	3	87	12.3202	9.88636	12.9664
Tb927.10.11010	c	14.2519	4.63111	68	397	11.9005	12.1572	7.03556	17.4412	9.35837	15.5505	13.5727	9.52647	8.14893	8.39728	17.9621	14.3746	19.3255	12.3415	16.2212	19.1939	9.60068	19.2576	19.3721	7.69137	16.0239	17.0634	9.32146	13.3493	11.2487	21.4109	7.2192	8.56905	18.4213	11.9422	12.9609	18.4044	19.251	7.94252	20.3704	13.1288	16.4368	18.1701	13.1628	9.78143	17.2892	15.9138	9.31605	10.3196
Tb927.11.5790	c	15.258	2.89497	28	335	14.7167	16.5245	16.4113	9.79973	12.6416	16.8762	15.8022	18.2879	17.5444	22.1877	11.2682	16.0291	12.9308	18.5099	13.4644	15.0962	15.6324	14.6331	10.24	15.3228	18.2345	14.4066	19.0924	18.1759	15.086	14.3798	9.44482	14.4853
Tb927.4.3740	n	16.6545	1.5719	170	92	14.8659	17.9761	16.6942	17.5679	14.3515	19.194	16.0238	18.5804	14.5412	16.7339	16.4763	16.0368	14.1598	18.0921	14.374	15.713	16.6251	17.0165	16.7257	14.4196	19.2431	14.4035	15.6749	14.6227	18.3358	15.9803	14.3657	14.731	15.2353	17.6822	17.2015	17.5145	14.9973	18.4547	19.9485	19.0201	17.4506	16.464	16.7611	14.1852	16.9244	17.704	15.9055	17.1841
Tb927.3.1200	c	17.0065	2.08785	219	207	20.2389	14.3057	19.6532	17.6265	14.4393	13.1186	19.4472	16.7041	16.6071	18.9571	16.4756	11.3295	18.2968	19.5424	17.5892	14.7047	17.9952	15.7929	14.0724	17.4052	13.3397	14.7675	16.0881	18.2337	17.4275	17.3541	14.9693	19.0849	13.109	18.0346	17.7354	17.769	11.7412	19.7668	15.5171	19.0845	20.0082	15.4898	19.0433	16.9683	15.4783	20.289	15.0136	14.6207
[truncated: 509 more columns]

## Sheet: Figure3A-B
		DC dependant				ODA associated	flagellum assembly	short proximal
	Parental	pDC1	pDC2	ΔpDC3	ΔFLAM6	ΔLmxM.36.5300	ΔLmxM.36.0820	ΔLmxM.31.2530	ΔLmxM.32.0390
average	16.8974	15.5084	16.6224	16.2197	17.5573	16.6551	8.33229	14.7233	15.44
5	8.247	10.2802	10.5881	10.3256	11.2963	10.8143	2.12425	10.0071	9.2272
25	14.475	12.487	13.4255	12.5802	14.2152	14.1092	2.828	12.176	11.545
50	17.038	15.307	16.1155	15.7095	17.492	16.0585	4.076	13.675	14.842
75	21.168	18.12	18.534	18.8935	20.6908	18.967	14.096	17.074	18.6815
95	24.1684	22.7702	25.5622	24.388	24.3092	24.5989	21.3065	23.6005	25.5961
n	55	65	52	72	54	58	56	57	53
		DC and ODA dependant				PDEs		tip
	Parental	dDC1	dDC2	LC4-like	LmxM.30.0090	LmxM.15.1481	LmxM.15.1480	LmxM.14.1410	LmxM.27.0330	LmxM.31.3200
average	16.8974	16.6993	16.8952	16.6341	15.1436	15.5403	16.7067	18.6642	15.5834	16.168
5	8.247	12.5991	12.5309	9.3672	9.613	7.8532	8.2244	10.7133	8.43795	8.7946
25	14.475	14.9085	14.7775	12.253	12.6655	11.174	11.648	15.7805	12.609	13.0702
50	17.038	16.3235	16.925	16.491	14.389	14.986	16.066	18.927	14.756	16.06
75	21.168	18.3358	19.231	20.9065	17.7965	18.639	21.211	22.7265	19.5442	19.4855
95	24.1684	23.1608	22.7601	25.822	21.3627	23.8944	26.0206	24.98	23.9324	22.6173
n	55	56	65	53	70	51	51	61	60	50
	Parental	pDC1	pDC2	ΔFLAM6	ΔpDC3	ΔLmxM.31.2530	ΔLmxM.36.5300	ΔLmxM.36.0820	ΔLmxM.32.0390
average	16.8974	15.5084	16.6224	17.5573	16.2197	14.7233	16.6551	8.33229	15.44
5	8.247	10.2802	10.5881	11.2963	10.3256	10.0071	10.8143	2.12425	9.2272
25	14.475	12.487	13.4255	14.2152	12.5802	12.176	14.1092	2.828	11.545
50	17.038	15.307	16.1155	17.492	15.7095	13.675	16.0585	4.076	14.842
75	21.168	18.12	18.534	20.6908	18.8935	17.074	18.967	14.096	18.6815
95	24.1684	22.7702	25.5622	24.3092	24.388	23.6005	24.5989	21.3065	25.5961
n	55	65	52	54	72	57	58	56	53

## Sheet: Figure 8A, 8D, 8G
				Average	Std						Average	Std						Average	Std
Parental	1.13749		parental	1						parental	1			Parental	1.13749		C9T7	1
Parental	1.06349		pDC1	0.888099	0.0225236		Parental	1.13749		∆dDC1	0.646477	0.0559347		Parental	1.06349		∆pDC1 & ∆dDC2	0.636795	0.0213055
Parental	1.15482		pDC2	0.954671	0.0484813		Parental	1.06349		∆dDC2	0.665256	0.0227041		Parental	1.15482		∆pDC3 & ∆dDC2	0.608972	0.00602569
Parental	1.04756		pDC3	0.938493	0.0904099		Parental	1.15482		∆LC4-like	1.12099	0.0195218		Parental	1.04756
Parental	1		FLAM6	1.00022	0.0234891		Parental	1.04756		∆LmxM.30.0090	0.75	0.0119258		Parental	1
Parental	1.09815		LmxM.31.2530	1.00705	0.070371		Parental	1		∆LmxM.15.1480	1.02874	0.0289076		Parental	1.09815
Parental	1.07409		LmxM.36.5300	0.930421	0.0196667		Parental	1.09815		∆LmxM.15.1481	1.16618	0.085813		Parental	1.07409
Parental	1.00971		LmxM.32.0390	0.890939	0.0323511		Parental	1.07409						Parental	1.00971
Parental	1.01823						Parental	1.00971						Parental	1.01823
Parental	0.974091						Parental	1.01823						Parental	0.974091
Parental	0.993377						Parental	0.974091						Parental	0.993377
Parental	0.965112						Parental	0.993377						Parental	0.965112
Parental	0.994322						Parental	0.965112						Parental	0.994322
Parental	1.14336						Parental	0.994322						Parental	1.14336
Parental	0.975661						Parental	1.14336						Parental	0.975661
Parental	0.957301						Parental	0.975661						Parental	0.957301
Parental	1.01392						Parental	0.957301						Parental	1.01392
Parental	0.981308						Parental	1.01392						Parental	0.981308
Parental	1.101						Parental	0.981308						Parental	1.101
Parental	0.973618						Parental	1.101						Parental	0.973618
Parental	1.00971						Parental	0.973618						Parental	1.00971
Parental	0.912335						Parental	1.00971						Parental	0.912335
Parental	1.05683						Parental	0.912335						Parental	1.05683
Parental	0.97351						Parental	1.05683						Parental	0.97351
Parental	1.01014						Parental	0.97351						Parental	1.01014
Parental	0.988999						Parental	1.01014						Parental	0.988999
Parental	0.719154						Parental	0.988999						Parental	0.719154
Parental	0.960847						Parental	0.719154						Parental	0.960847
Parental	0.887875						Parental	0.960847						Parental	0.887875
Parental	0.938515						Parental	0.887875						Parental	0.938515
Parental	1.01869						Parental	0.938515						Parental	1.01869
Parental	0.800853						Parental	1.01869						Parental	0.800853
Parental	0.952288						Parental	0.800853						Parental	0.952288
Parental	0.980583						Parental	0.952288						Parental	0.980583
Parental	1.06943						Parental	0.980583						Parental	1.06943
Parental	0.969076						Parental	1.06943						Parental	0.969076
Parental	1.03311						Parental	0.969076						Parental	1.03311
Parental	1.02475						Parental	1.03311						Parental	1.02475
Parental	1.01668						Parental	1.02475						Parental	1.01668
pDC1	0.858201						Parental	1.01668						∆pDC1 & ∆dDC2	0.642959
pDC1	0.868783						dDC1	0.724576						∆pDC1 & ∆dDC2	0.613087
pDC1	0.878307						dDC1	0.675684						∆pDC1 & ∆dDC2	0.654339
pDC1	0.905825						dDC1	0.676662						dDC2 & pDC3	0.607206
pDC1	0.906796						dDC1	0.628155						dDC2 & pDC3	0.604027
pDC1	0.91068						dDC1	0.6						dDC2 & pDC3	0.615684
pDC2	0.944316						dDC1	0.573786
pDC2	0.893271						dDC2	0.680423
pDC2	1.03944						dDC2	0.67619
pDC2	0.965563						dDC2	0.639153
pDC2	0.954636						LC4	1.09947
pDC2	0.930795						LC4	1.13757
pDC3	1.03173						LC4	1.12593
pDC3	1.03525						30.009	0.733255
pDC3	0.988249						30.009	0.748531
pDC3	0.88						30.009	0.756757
pDC3	0.833981						PDEB2	1.04436
pDC3	0.859223						PDEB2	0.995387
FLAM6	1.0265						PDEB2	1.04649
FLAM6	0.981277						PDEB1	1.17533
FLAM6	0.992887						PDEB1	1.15438
LmxM.31.2530	1.07725						PDEB1	1.02172
LmxM.31.2530	1.00741						PDEB1	1.27873
LmxM.31.2530	0.936508						PDEB1	1.21855
LmxM.36.5300	0.914563						PDEB1	1.14835
LmxM.36.5300	0.924272
LmxM.36.5300	0.952427
LmxM.32.0390	0.856311
LmxM.32.0390	0.896117
LmxM.32.0390	0.920388

## Sheet: Figure 8B, E, H
		Static / Uncoordinated	Asymmetric	Flagellar Interupted	Flagella Continuous	Wave Switch	Symmetrical	Number of cells
parental	C9T7	2	2	7	85	4	92	108
proximal pDC-like	pDC1	20.9	3.3	1.1	74.7	0	75.8	91
	pDC2	65	8.75	8.75	17.5	0	26.25	80
	FLAM6	11	0	3	78	8	81	95
	LmxM.29.0240	9.3	19.8	4.7	41.9	24.3	46.6	86
	LmxM.31.2530	20.2	4	6	65.6	4	71.6	99
proximal short	LmxM.32.0390	11	0	3	78	8	81	98
	LmxM.36.5300	54.1	2	3.1	35.7	5.1	38.8	98
	LmxM.36.0820	26.3	0	0	63.2	10.5	63.2	76
DC and ODA dependant	∆dDC1	56	34	2	8	0	10	97
	∆dDC2	54	5	12	21	8	33	91
	∆LC4-Like	10.4	0	2.1	67.7	19.8	69.8	96
	dDC2::mNG ∆LmxM.30.0090	22.3684	9.21053	0	25	43.4211	25	76
PDEs	∆PDEB1	46.5	5	0	44.5	3	44.5	99
	∆PDEB2	28.7	8.1	0	40.2	23	40.2	87
	C9T7	2	2	7	85	4	92	108
	∆pDC1 & ∆dDC2	96.9	2.1	0	0	1	81	96
	∆pDC4 & ∆dDC4	16.5	3	8	56	16.5	81	109
	C9T7	2	2	7	85	4	92	99
	∆pDC1	20.9	3.3	1.1	74.7	0	75.8	91
	∆pDC2	65	8.75	8.75	17.5	0	26.25	80
	∆pDC3	9.3	19.8	4.7	41.9	24.3	46.6	59
	∆FLAM6	11	0	3	78	8	81	95
	∆LmxM.31.2530	20.2	4	6	65.6	4	71.6	99
	∆LmxM.36.5300	54.1	2	3.1	35.7	5.1	38.8	98
	∆LmxM.32.0390	11	0	3	78	8	81	98
	∆Arl13B	26.3	0	0	63.2	10.5	63.2	76

## Sheet: Figure 8C S11A
	annotations	numBadFrames	numFramesOrig	percentage bad frame	qualityOfFitXYOptimal	domFreq	numPhaseCycles	flagLength	amplitudeAngularAllData
C9T7		38	752	5.05319	0.14054	29.5213	1.24991	280.436	1.43518
		0	950	0	0.134464	32	1.18678	266.89	1.04298
		7	323	2.16718	0.152143	24.6914	0.979259	183.993	1.19937
		0	374	0	0.147368	26.2032	1.14297	290.925	1.14999
		8	826	0.968523	0.124954	28.5714	1.26353	308.779	1.53317
		0	950	0	0.0612048	22.5263	1.07681	180.388	0.885216
		6	950	0.631579	0.155306	26.9474	1.17329	261.264	1.40993
		1	950	0.105263	0.0892926	25.2632	1.23659	294.13	1.31183
		0	582	0	0.0673516	24.7423	1.76628	416.242	1.12632
		1	950	0.105263	0.118638	25.0526	1.14776	254.442	1.04925
		0	289	0	0.148011	23.4483	1.05715	211.349	1.13869
		4	950	0.421053	0.103395	22.7368	0.98036	193.964	1.31514
		0	950	0	0.125143	26.1053	1.16671	298.434	1.22466
		0	950	0	0.0845451	26.5263	1.36633	257.792	1.14021
		4	950	0.421053	0.150395	24	1.28061	299.722	1.20859
		3	950	0.315789	0.123279	23.5789	1.21868	304.347	1.18329
		10	267	3.74532	0.124064	26.8657	1.35991	392.898	1.3227
		8	204	3.92157	0.133549	22.549	0.87908	167.914	1.10627
		57	625	9.12	0.106288	21.7252	1.19146	233.076	1.22099
		5	272	1.83824	0.185892	24.2647	1.16911	270.514	1.28102
		10	626	1.59744	0.161353	26.1981	1.03947	257.496	1.18064
		0	950	0	0.0928029	25.2632	1.28955	291.858	1.12385
		7	64	10.9375	0.102674	18.75	0.926342	246.619	1.01906
		5	602	0.830565	0.110669	22.2591	1.48463	326.634	1.22459
		11	136	8.08824	0.182041	29.4118	1.04718	267.4	1.51692
		2	950	0.210526	0.126126	32.4211	1.10347	166.255	1.08901
		4	40	10	0.104113	10	1.09524	97.3457	0.92501
		0	950	0	0.11649	11.3684	0.735141	107.375	1.32352
		8	17	47.0588	0.0348532	11.1111	1.09211	97.6842	0.963418
		16	567	2.82187	0.140786	1.76056	0.520019	89.4763	3.26626
		4	950	0.421053	0.115074	28.8421	0.90073	97.9505	1.24877
		8	950	0.842105	0.0845291	11.7895	0.945246	121.178	1.2443
		19	201	9.45274	0.0745918	31.6832	0.828984	94.8236	1.08085
		8	18	44.4444	0.101593	11.1111	0.318695	57.1946	1.41031
		2	950	0.210526	0.0657482	32	0.799064	116.643	0.888976
		26	216	12.037	0.0725292	17.5926	0.707468	110.209	1.07231
		1	950	0.105263	0.102263	24.6316	1.01274	133.6	1.05632
		31	380	8.15789	0.0939952	27.8947	0.945026	102.852	1.19449
		1	950	0.105263	0.142572	30.5263	1.49995	183.137	1.22221
		3	536	0.559701	0.0555093	11.194	0.899382	113.192	1.27812
		8	950	0.842105	0.09184	7.15789	0.601573	105.878	1.45762
		0	202	0	0.0969574	6.93069	0.977814	115.95	1.49609
		10	950	1.05263	0.0689167	22.1053	0.803328	118.446	1.11865
		6	255	2.35294	0.0961366	17.9688	0.939646	110.315	1.12229
		8	40	20	0.119411	15	0.713257	114.595	1.03463
		3	826	0.363196	0.0463435	25	0.403028	55.1363	1.0541
		2	950	0.210526	0.07639	36	1.46138	181.008	1.12688
		0	40	0	0.0819397	5	0.102992	60.427	2.15896
		0	950	0	0.0614273	7.36842	1.51579	219.89	1.53808
		12	950	1.26316	0.092106	24.8421	0.751768	192.826	1.00172
		1	950	0.105263	0.100639	22.1053	0.848164	179.709	1.0889
		1	950	0.105263	0.0939786	21.6842	1.02094	266.086	1.04178
		0	950	0	0.0690953	24.6316	1.48016	225.563	1.40133
		1	950	0.105263	0.136259	22.3158	1.48148	356.94	1.27158
		26	620	4.19355	0.134301	13.5484	1.05477	292.135	1.1476
		10	950	1.05263	0.0708103	19.3684	1.10417	296.427	1.08111
		7	290	2.41379	0.102497	22.7586	1.41279	250.829	1.0903
		18	426	4.22535	0.124864	23.0047	0.979937	196.461	1.26943
		3	950	0.315789	0.0889941	22.3158	1.54893	291.598	1.26217
		0	950	0	0.10397	18.9474	1.63707	266.603	1.16656
		11	313	3.51438	0.0747685	22.293	1.30242	246.772	0.935655
		5	516	0.968992	0.0915427	24.8062	1.22052	293.285	1.24885
		0	950	0	0.121848	12.6316	1.19279	267.015	1.79561
		5	331	1.51057	0.0634215	28.3133	1.06902	226.712	0.942472
		0	950	0	0.144783	20	1.3034	190.87	1.22836
∆dDC1		0	950	0	0.131986	6.10526	1.08876	262.632	1.40034
		0	350	0	0.154301	12	0.910809	178.606	1.55885
		0	950	0	0.163361	6.25	0.474729	257.439	1.4067
		0	950	0	0.134102	9.89474	0.890566	213.341	1.44827
		0	950	0	0.150779	5.26316	0.978612	262.47	1.52687
		0	950	0	0.13927	1.26316	0.421211	177.885	1.67074
		15	950	1.57895	0.141757	3.2491	1.2484	252.43	1.55938
		0	950	0	0.123336	1.17647	0.164858	211.311	1.55237
	ciliary and flagellar beat	18	950	1.89474	0.000361229	1.72414	0.014581	42.2598	0.0380592
	flagellar beat and ciliary	4	879	0.455063	0.076813	1.38889	0.617375	194.582	1.02766
		0	826	0	0.145666	6.14754	0.848471	216.16	1.43989
		3	950	0.315789	0.134309	7.78947	1.15729	228.424	1.85578
		9	950	0.947368	0.0898135	6.66667	1.12603	229.818	0.994083
		0	950	0	0.181685	4	0.961179	215.85	2.09687
		0	950	0	0.163057	9.26316	1.37858	281.215	1.42893
		0	950	0	0.218636	10.5263	1.02629	207.551	1.71503
		0	950	0	0.164653	9.26316	1.8462	269.733	1.46019
		0	950	0	0.113758	3.22581	1.57784	213.998	1.15398
		6	950	0.631579	0.116593	11.1111	0.129797	90.8208	1.4224
		0	950	0	0.174276	1.05263	0.131028	179.3	2.65411
	flagella beat and ciliary	40	949	4.21496	0.0776786	9.26316	1.42913	186.156	1.27765
	flagellar beat and ciliary	2	950	0.210526	0.169422	6.10526	0.936331	242.135	2.12724
		0	950	0	0.123426	14.9474	1.07194	179.384	1.35097
	uncordinated and ciliary	0	950	0	0.194642	2.10526	1.07414	202.08	2.5782
		0	950	0	0.214902	1.26316	0.806466	159.934	2.50568
	uncordinated and ciliary	8	767	1.04302	0.168056	1.5625	1.33361	239.933	2.61342
		2	950	0.210526	0.174381	11.3684	1.03667	238.667	1.49562
∆dDC2	ciliary and flagellar beat	3	950	0.315789	0.0573418	3.22581	0.584209	133.884	1.3632
		0	950	0	0.0630233	4	1.42173	180.565	1.37913
		0	950	0	0.160885	10.8434	0.420856	207.356	2.00823
		4	950	0.421053	0.031894	16.6667	0.625615	107.997	0.904736
	uncordinated then ciliary	2	950	0.210526	0.240473	3.84615	0.577614	172.825	2.35532
		0	950	0	3.82421e-05	1.35135	6.57568e-07	649.103	0.782129
		0	950	0	0.171612	4.21053	0.545982	154.012	1.98763
		2	950	0.210526	0.101132	17.6322	0.971778	205.87	2.1354
		8	950	0.842105	0.113125	13.587	1.23056	269.748	1.98383
		0	950	0	0.143214	14.1053	0.754397	224.598	1.30863
		5	950	0.526316	0.127725	14.8387	0.879768	232.41	1.37853
		0	950	0	0.210036	3.0303	0.469473	196.206	1.47338
	ciliary and flagellar beat	0	252	0	0.137361	7.93651	0.814551	162.785	1.2998
	uncordinated and ciliary	3	88	3.40909	0.223874	2.27273	0.295651	192.44	1.79996
		9	950	0.947368	0.144765	19.3548	1.17624	210.851	1.30833
	flagellar beat and ciliary	2	950	0.210526	0.197485	1.96078	0.400311	206.153	2.0049
		3	950	0.315789	0.135078	12	1.22086	206.673	1.32871
		26	950	2.73684	0.0954351	12.4211	0.92581	192.141	1.40921
		8	105	7.61905	0.183565	3.77358	0.339234	201.585	2.03878
	uncordinated and ciliary	2	769	0.260078	0.1392	1.03896	0.592596	125.717	2.11832
∆LC4-like		0	950	0	0.10391	32.6316	0.921084	160.405	1.31753
		0	950	0	0.0899875	9.68421	0.838943	148.338	1.3062
		0	950	0	0.124222	10.3158	0.742865	160.922	1.6216
		3	950	0.315789	0.0756399	10.5263	0.918174	140.437	1.09024
		1	950	0.105263	0.0923908	3.1746	0.720105	142.148	1.46832
		8	759	1.05402	0.0959017	12.5	0.746822	183.468	1.39449
		0	950	0	0.143395	11.9691	0.932685	153.617	1.45452
		12	950	1.26316	0.0911981	12.0879	1.1094	296.467	1.43779
		30	950	3.15789	0.137727	31.7073	0.32273	195.757	2.47216
		1	182	0.549451	0.0492688	50	0.477056	130.454	1.08042
		1	950	0.105263	0.153006	12.4352	0.962994	170.302	1.38726
		9	950	0.947368	0.0375892	21.6842	1.04405	273.396	1.10729
		7	950	0.736842	0.0490389	34.7368	2.31978	230.001	0.943316
		50	950	5.26316	0.0786058	34.9359	1.14156	188.873	1.27921
		5	787	0.635324	0.0355427	35.2941	0.815985	145.307	0.546494
		0	950	0	0.00663566	50	0.646016	84.5763	0.692871
		3	950	0.315789	0.161695	5	1.22263	169.855	1.16092
		0	950	0	0.100567	23.7895	1.01427	196.206	1.23774
		13	950	1.36842	0.397761	3.44828	0.509162	167.348	5.43828
		25	950	2.63158	0.132368	33.3333	0.479048	173.717	2.71994
		0	950	0	0.0540296	11.3684	1.27086	196.399	1.12037
∆LmxM.30.0090		4	586	0.682594	0.114666	32.4232	1.67264	256.066	1.16935
		0	232	0	0.0896897	22.4138	1.12448	193.118	1.06055
		0	950	0	0.0472593	32.2105	1.61378	180.938	0.716707
		12	950	1.26316	1.85291e-09	46.6667	4.92633e-14	13.1016	0.23235
		7	950	0.736842	0.134623	32.4211	1.9875	313.799	1.49767
		48	950	5.05263	0.0957135	55.0877	2.44801	371.004	1.29976
		0	950	0	0.0979305	1.05263	0.398113	263.462	1.81025
		4	950	0.421053	0.117636	26.7932	1.02916	164.529	1.07824
		2	950	0.210526	0.265331	1.3363	0.53441	157.495	3.09213
		5	950	0.526316	0.137217	1.26183	0.487556	255.425	1.51353
		2	407	0.4914	0.0423	25	0.529995	75.3938	0.694989
		4	950	0.421053	0.251601	1.10193	0.398997	149.969	2.56247
		0	171	0	0.136973	1.16279	0.0759051	257.472	1.47283
		1	201	0.497512	0.101231	1.9802	0.9025	253.874	1.34505
		3	950	0.315789	0.202972	1.11732	0.642442	346.364	2.07194
		22	950	2.31579	0.183292	1.13314	0.357081	178.802	2.00552
∆PDEB1		0	950	0	0.0645583	7.57895	1.51792	194.646	1.20431
		0	950	0	0.0549052	8.84211	1.15037	180.324	1.03904
		2	950	0.210526	0.152905	38.7368	1.06239	195.275	1.05264
		0	950	0	0.040467	6.31579	2.19165	257.373	1.07712
		5	950	0.526316	0.091864	45.6842	1.47331	275.966	1.17125
		5	950	0.526316	0.0961256	42.9474	1.34536	266.043	1.30485
		22	950	2.31579	0.0957545	33.3333	0.953609	161.348	1.08043
		45	950	4.73684	0.136216	40.9091	1.26076	265.872	1.36418
		2	950	0.210526	0.057588	8.63158	1.19724	214.032	1.19049
		33	950	3.47368	0.16276	43.5897	0.953458	178.805	1.39851
		7	950	0.736842	0.0915441	42.8571	0.736995	123.018	1.10993
		37	950	3.89474	0.0854279	43.662	1.35402	240.478	1.02093
		26	950	2.73684	0.114086	33.5938	1.21739	247.094	1.26622
		0	950	0	0.0518249	9.47368	1.14197	262.825	1.33659
		0	950	0	0.123339	20.8421	1.29984	273.352	1.04854
		0	950	0	0.071163	9.26316	1.41635	157.807	1.6426
		0	950	0	0.0653784	25.6842	1.01347	205.473	1.07706
		86	598	14.3813	0.105824	39.7993	0.977898	195.359	1.50881
		1	950	0.105263	0.0859793	38.9474	1.34628	262.925	0.989326
∆PDEB2		16	950	1.68421	0.106332	42.5263	1.34116	272.099	1.18662
		93	950	9.78947	0.110267	38.3158	1.26597	265.513	1.39994
		3	950	0.315789	0.105385	20	0.778446	204.307	0.955706
		0	950	0	0.0639955	14.5263	1.32558	277.201	1.2353
		3	950	0.315789	0.0699793	1.68067	1.21053	199.411	1.61315
		0	950	0	0.0351689	4.54545	1.47286	223.957	1.45445
		58	950	6.10526	0.223919	28.972	0.99537	139.158	1.78503
	flagella beat and then ciliary	7	950	0.736842	0.205838	1.05263	0.389052	126.808	2.45461
	flagella beat and then ciliary	3	950	0.315789	0.123967	2.12766	0.328037	163.785	1.49049
		52	950	5.47368	0.137351	33.8028	1.36149	214.545	1.34905
		0	950	0	0.0321055	6.10526	0.89386	170.291	1.10888
		41	950	4.31579	0.100779	46.5263	0.647238	226.451	1.30373
	flagella beat and then ciliary	0	950	0	0.156905	2.77778	0.792826	138.062	1.32837
		0	950	0	0.053083	9.05263	1.16088	179.935	1.07762
		15	950	1.57895	0.115629	40.7895	1.33116	306.624	1.69401
		18	950	1.89474	0.212631	33.3333	0.81552	166.787	1.5123
	flagella beat and then ciliary	22	950	2.31579	0.346947	1.0582	0.0698928	142.358	2.66619
	flagella beat and then ciliary	5	950	0.526316	0.291337	6.08696	0.627254	211.916	2.43723
	ciliary and then flagella beat	0	950	0	0.192705	1.15607	0.380882	161.688	2.25456
		8	950	0.842105	0.0678308	18.6047	0.809298	134.856	0.896868
		33	633	5.21327	0.110038	37.037	0.926788	193.859	1.46228
		9	950	0.947368	0.0479688	29.2683	1.05228	208.831	0.944285
		1	776	0.128866	0.0851988	18.0556	1.74585	233.174	1.45061
		0	950	0	0.0951964	14.3158	1.54446	276.901	1.54399
		6	950	0.631579	0.0489126	6.06061	2.03672	243.614	1.07794
	flagella beat and then ciliary	2	950	0.210526	0.113881	18.7166	1.26323	186.358	1.38514
		40	950	4.21053	0.0849879	37.4737	1.86861	355.584	1.22208
	flagella beat and then ciliary	2	950	0.210526	0.317746	1.11857	0.392247	176.245	2.27666
		0	950	0	0.0395577	4.63158	1.18275	175.599	1.15299
	ciliary and then flagella beat	0	950	0	0.0709794	19.0813	1.13147	178.052	1.28231

## Sheet: Figure 8F S11B
	annotations	numBadFrames	numFrames	percentage bad frame	qualityOfFitXYOptimal	domFreq	numPhaseCycles	flagLength	amplitudeAngularAllData
C9T7		38	752	5.05319	0.14054	29.5213	1.24991	280.436	1.43518
		0	950	0	0.134464	32	1.18678	266.89	1.04298
		7	323	2.16718	0.152143	24.6914	0.979259	183.993	1.19937
		0	374	0	0.147368	26.2032	1.14297	290.925	1.14999
		8	826	0.968523	0.124954	28.5714	1.26353	308.779	1.53317
		0	950	0	0.0612048	22.5263	1.07681	180.388	0.885216
		6	950	0.631579	0.155306	26.9474	1.17329	261.264	1.40993
		1	950	0.105263	0.0892926	25.2632	1.23659	294.13	1.31183
		0	582	0	0.0673516	24.7423	1.76628	416.242	1.12632
		1	950	0.105263	0.118638	25.0526	1.14776	254.442	1.04925
		0	289	0	0.148011	23.4483	1.05715	211.349	1.13869
		4	950	0.421053	0.103395	22.7368	0.98036	193.964	1.31514
		0	950	0	0.125143	26.1053	1.16671	298.434	1.22466
		0	950	0	0.0845451	26.5263	1.36633	257.792	1.14021
		4	950	0.421053	0.150395	24	1.28061	299.722	1.20859
		3	950	0.315789	0.123279	23.5789	1.21868	304.347	1.18329
		10	267	3.74532	0.124064	26.8657	1.35991	392.898	1.3227
		8	204	3.92157	0.133549	22.549	0.87908	167.914	1.10627
		57	625	9.12	0.106288	21.7252	1.19146	233.076	1.22099
		5	272	1.83824	0.185892	24.2647	1.16911	270.514	1.28102
		10	626	1.59744	0.161353	26.1981	1.03947	257.496	1.18064
		0	950	0	0.0928029	25.2632	1.28955	291.858	1.12385
		7	64	10.9375	0.102674	18.75	0.926342	246.619	1.01906
		5	602	0.830565	0.110669	22.2591	1.48463	326.634	1.22459
		11	136	8.08824	0.182041	29.4118	1.04718	267.4	1.51692
		2	950	0.210526	0.126126	32.4211	1.10347	166.255	1.08901
		4	40	10	0.104113	10	1.09524	97.3457	0.92501
		0	950	0	0.11649	11.3684	0.735141	107.375	1.32352
		8	17	47.0588	0.0348532	11.1111	1.09211	97.6842	0.963418
		16	567	2.82187	0.140786	1.76056	0.520019	89.4763	3.26626
		4	950	0.421053	0.115074	28.8421	0.90073	97.9505	1.24877
		8	950	0.842105	0.0845291	11.7895	0.945246	121.178	1.2443
		19	201	9.45274	0.0745918	31.6832	0.828984	94.8236	1.08085
		8	18	44.4444	0.101593	11.1111	0.318695	57.1946	1.41031
		2	950	0.210526	0.0657482	32	0.799064	116.643	0.888976
		26	216	12.037	0.0725292	17.5926	0.707468	110.209	1.07231
		1	950	0.105263	0.102263	24.6316	1.01274	133.6	1.05632
		31	380	8.15789	0.0939952	27.8947	0.945026	102.852	1.19449
		1	950	0.105263	0.142572	30.5263	1.49995	183.137	1.22221
		3	536	0.559701	0.0555093	11.194	0.899382	113.192	1.27812
		8	950	0.842105	0.09184	7.15789	0.601573	105.878	1.45762
		0	202	0	0.0969574	6.93069	0.977814	115.95	1.49609
		10	950	1.05263	0.0689167	22.1053	0.803328	118.446	1.11865
		6	255	2.35294	0.0961366	17.9688	0.939646	110.315	1.12229
		8	40	20	0.119411	15	0.713257	114.595	1.03463
		3	826	0.363196	0.0463435	25	0.403028	55.1363	1.0541
		2	950	0.210526	0.07639	36	1.46138	181.008	1.12688
		0	40	0	0.0819397	5	0.102992	60.427	2.15896
		0	950	0	0.0614273	7.36842	1.51579	219.89	1.53808
		12	950	1.26316	0.092106	24.8421	0.751768	192.826	1.00172
		1	950	0.105263	0.100639	22.1053	0.848164	179.709	1.0889
		1	950	0.105263	0.0939786	21.6842	1.02094	266.086	1.04178
		0	950	0	0.0690953	24.6316	1.48016	225.563	1.40133
		1	950	0.105263	0.136259	22.3158	1.48148	356.94	1.27158
		26	620	4.19355	0.134301	13.5484	1.05477	292.135	1.1476
		10	950	1.05263	0.0708103	19.3684	1.10417	296.427	1.08111
		7	290	2.41379	0.102497	22.7586	1.41279	250.829	1.0903
		18	426	4.22535	0.124864	23.0047	0.979937	196.461	1.26943
		3	950	0.315789	0.0889941	22.3158	1.54893	291.598	1.26217
		0	950	0	0.10397	18.9474	1.63707	266.603	1.16656
		11	313	3.51438	0.0747685	22.293	1.30242	246.772	0.935655
		5	516	0.968992	0.0915427	24.8062	1.22052	293.285	1.24885
		0	950	0	0.121848	12.6316	1.19279	267.015	1.79561
		5	331	1.51057	0.0634215	28.3133	1.06902	226.712	0.942472
		NaN	NaN	NaN	NaN	NaN	NaN	NaN	NaN
		0	950	0	0.144783	20	1.3034	190.87	1.22836
∆pDC1		68	235	28.9362	0.179449	25.4237	0.388908	146.31	4.26038
		16	38	42.1053	0.136652	26.3158	0.18326	79.5253	2.18884
		0	950	0	0.124345	24.8421	1.50786	299.138	1.16286
		6	134	4.47761	0.0917827	29.8507	1.44602	335.488	1.25042
		10	43	23.2558	0.111862	22.7273	0.859941	227.36	1.41855
		57	609	9.35961	0.110772	23.9344	0.886999	185.021	1.14921
		19	41	46.3415	0.0700734	28.5714	0.974201	214.01	1.11249
		228	594	38.3838	0.146631	28.6195	0.889603	181.732	1.41715
		13	37	35.1351	0.145401	31.5789	0.888214	145.445	1.27236
		3	862	0.348028	0.0694783	24.826	0.95196	209.034	1.33922
		11	453	2.42826	0.0848698	26.4317	1.06255	223.211	1.19092
		2	137	1.45985	0.10647	23.1884	1.21521	218.368	1.4163
		32	238	13.4454	0.18948	21.0084	1.11845	218.94	1.38624
		47	237	19.8312	0.115784	28.5714	0.741867	156.325	1.51554
		0	950	0	0.0710561	5.68421	0.918549	185.507	1.40566
		14	108	12.963	0.131269	38.8889	1.39089	249.411	1.083
		0	867	0	4.27839e-09	1.15207	1.54438e-09	915	3.06077
		12	461	2.60304	0.112003	44.1558	1.59165	228.532	1.53173
		22	85	25.8824	0.000475494	41.8605	0.00877481	118.999	0.114375
		30	734	4.08719	0.131673	37.6022	0.99556	147.989	1.40081
		3	950	0.315789	0.123798	40.8421	1.46747	235.858	1.37733
	tip to base then switch to ciliary beat	18	950	1.89474	0.117942	39.1579	1.02143	190.08	1.39291
		0	950	0	0.0796474	18.5263	1.09645	191.98	1.60063
	tip to base then switch to ciliary beat	0	950	0	0.24082	1.05263	0.457287	194.671	2.36047
		63	792	7.95455	0.102501	40.1515	1.4091	264.506	1.3974
	tip to base then switch to ciliary beat	16	106	15.0943	0.191676	1.88679	0.0993473	196.086	2.09825
		1	315	0.31746	0.118224	8.86076	2.35002	275.849	1.50778
		15	815	1.84049	0.0997034	33.5784	1.49148	227.939	1.40749
	tip to base then switch to ciliary beat	0	950	0	0.0899674	40	0.863491	168.174	1.41247
		10	59	16.9492	0.0838218	30	0.995799	186.226	1.20651
	tip to base then switch to ciliary beat	49	649	7.55008	0.15672	42.7692	1.034	175.15	1.33284
	tip to base then switch to ciliary beat	2	570	0.350877	0.199642	1.05263	0.146469	249.914	1.97864
		195	950	20.5263	0.149374	36.2105	1.03227	185.937	1.43504
	tip to base then switch to ciliary beat	54	407	13.2678	0.0947966	39.2157	1.3866	233.459	1.46366
		0	950	0	0.146865	1.05263	1.01423	244.509	1.47382
		19	38	50	0.0497608	36.8421	0.183315	63.0937	1.01768
		270	950	28.4211	0.116064	37.8947	1.13973	171.809	1.42989
		0	950	0	0.130198	37.0526	1.67633	232.311	1.24644
		0	950	0	0.0968179	37.0526	1.29117	230.221	1.04367
		2	950	0.210526	0.0759538	21.0526	0.974048	193.916	1.35998
		0	950	0	0.0671229	9.68421	1.10142	198.868	1.71817
		6	950	0.631579	0.101135	36.6316	1.5234	283.21	2.04483
		0	950	0	3.1949e-08	1.05263	0.000192697	441.794	0.00284387
	tip to base then switch to ciliary beat	14	536	2.61194	0.147215	36.194	0.933986	197.473	1.55144
		232	781	29.7055	0.130635	40.665	1.21881	191.174	1.23527
		18	594	3.0303	2.33194e-09	1.0101	4.24074e-15	82.1213	0.685694
		54	407	13.2678	0.0947966	39.2157	1.3866	233.459	1.46366
		1	950	0.105263	0.0927171	6.10526	1.10982	176.579	1.66784
		2	388	0.515464	0.0905432	6.18557	1.1748	189.188	1.78735
		0	950	0	0.0888171	4.21053	1.42506	199.341	1.85399
		0	950	0	0.0966917	18.9474	1.12776	254.059	1.42125
		15	691	2.17077	0.071824	9.82659	0.920559	175.381	1.6819
		9	606	1.48515	0.127399	18.8119	1.31861	292.169	1.39804
	tip to base then switch to ciliary beat	5	950	0.526316	0.241797	1.05263	0.457067	194.866	2.35806
		16	40	40	0.110807	35	0.964055	201.227	1.18558
		0	950	0	0.130667	37.0526	1.69558	232.813	1.25604
		0	950	0	0.0968785	37.0526	1.30426	230.905	1.03809
		24	801	2.99625	0.0634294	5.48628	1.01094	191.272	1.75964
		0	950	0	0.0676722	9.68421	1.08294	198.857	1.72178
		0	950	0	0.297963	1.05263	0.444394	172.603	2.50128
		0	950	0	0.149637	33.6842	1.62171	295.821	1.4081
		0	950	0	0.0912018	36.8421	1.55076	291.055	1.29174
		0	950	0	0.128574	36.2105	1.43915	278.286	1.3287
		59	950	6.21053	0.0994116	37.8947	1.09241	225.37	1.31897
		15	950	1.57895	0.112159	38.7368	1.24286	213.933	1.36913
		0	950	0	0.0765988	38.3158	2.25185	330.913	1.1086
		102	949	10.7482	0.127783	37.2632	1.13117	221.174	1.21472
		173	950	18.2105	0.0961237	30.9474	0.844569	180.609	1.59921
		128	950	13.4737	0.11741	37.8947	1.09802	165.772	1.42822
		1	950	0.105263	0.0849515	6.10526	1.04913	170.132	1.632
		0	950	0	0.083152	4.21053	1.37139	192.055	1.7827
		0	950	0	0.0759165	21.0526	0.946429	191.457	1.36039
		0	950	0	0.145418	1.89474	0.140317	190.391	1.55805
		3	935	0.320856	0.129876	22.0085	1.27495	283.407	1.90691
∆pDC2		90	626	14.377	0.162818	39.2971	1.35563	270.304	3.15106
		0	950	0	0.103288	15.1579	1.26814	232.522	1.73238
		0	950	0	0.0918419	18.9474	1.26735	225.338	1.65962
		0	950	0	0.0659123	10.7368	1.78727	246.193	1.93982
		20	609	3.28407	0.150815	34.7541	1.60405	293.721	1.82635
		9	294	3.06122	0.120991	35.3741	1.80745	292.87	1.38737
	tip to base then switch to ciliary beat	24	949	2.52898	0.219768	1.05263	0.546242	226.938	2.60128
		4	389	1.02828	0.10426	29.7436	1.44884	306.511	1.24057
		9	34	26.4706	0.0938598	35.2941	0.989809	211.436	1.0531
		2	950	0.210526	0.129215	17.6842	0.918831	202.188	1.53837
		0	950	0	0.12437	27.5789	1.16661	195.043	1.37589
		0	950	0	0.133075	15.3684	0.934355	191.467	1.32536
		18	843	2.13523	0.0819299	40.0474	1.34761	254.881	1.35496
		16	601	2.66223	0.150789	34.5515	1.71555	293.333	1.71292
		20	213	9.38967	0.104577	40.1869	1.40026	281.545	1.23682
		14	208	6.73077	0.0958433	37.5	1.30938	271.652	3.79496
		105	524	20.0382	0.133514	41.9847	1.03491	181.699	1.49107
		74	345	21.4493	0.129824	44.5087	1.08526	209.373	1.32116
	tip to base then switch to ciliary beat	3	84	3.57143	0.0906332	11.9048	0.830404	213.649	1.21153
		14	87	16.092	0.0775735	9.09091	1.30338	194.665	1.27084
		13	102	12.7451	0.0906662	5.88235	2.6978	190.217	1.14079
		0	950	0	0.00181826	1.05263	0.0766726	80.4835	0.0785497
		27	406	6.65025	0.0869904	13.3005	0.74707	104.259	1.29735
		11	327	3.36391	0.127822	10.3659	1.12482	166.158	1.26848
		11	303	3.63036	0.10679	7.89474	1.66178	187.452	1.47605
		0	950	0	0.0770052	36	1.23414	119.784	1.37719
		65	313	20.7668	0.0734493	40.1274	1.32729	167.935	1.13522
		4	950	0.421053	0.102751	38.9474	1.04927	124.066	1.18157
		16	510	3.13725	0.107856	38.8235	1.48089	284.623	1.43244
		36	229	15.7205	0.080543	37.3913	0.944793	183.554	1.06804
		0	950	0	0.0487017	12.4211	1.31635	256.462	1.41195
		4	602	0.664452	0.0630997	1.99336	1.26026	167.152	1.38365
		70	681	10.279	0.129493	43.1085	0.925073	179.793	1.32258
		65	509	12.7701	0.12755	37.6471	1.07299	199.048	1.29839
		4	289	1.38408	0.100964	22.7586	0.746342	157.035	1.48868
		0	950	0	0.077425	5.68421	1.36039	197.635	1.7151
		17	42	40.4762	0.0444929	9.52381	0.0753798	81.4802	0.96319
		0	950	0	0.114267	1.26316	1.14656	167.123	1.88839
		0	950	0	0.00181826	1.05263	0.0766726	80.4835	0.0785497
		0	950	0	0.0779324	36	1.20871	117.759	1.37369
		65	313	20.7668	0.0734493	40.1274	1.32729	167.935	1.13522
		4	950	0.421053	0.102751	38.9474	1.04927	124.066	1.18157
		14	41	34.1463	0.0811129	38.0952	0.972691	120.259	0.780167
		1	950	0.105263	0.0928862	9.26316	1.01463	104.108	1.16636
		1	950	0.105263	0.202954	1.05263	0.253179	111.87	1.75666
		1	668	0.149701	0.0723569	10.479	1.04106	160.191	1.30383
		18	57	31.5789	0.125231	37.931	0.659885	94.477	0.943487
		1	950	0.105263	0.0963085	39.1579	0.976114	119.81	1.11317
		2	950	0.210526	0.07394	6.31579	0.861724	108.488	1.73127
		0	950	0	0.100728	8.63158	1.26703	198.236	1.90745
		13	61	21.3115	0.158317	6.45161	1.24725	136.234	1.09535
		0	950	0	0.0601375	10.3158	1.30147	161.338	1.48089
		0	950	0	0.0787583	6.31579	1.23959	149.692	1.64332
		2	381	0.524934	0.101754	4.71204	1.58514	194.561	1.40205
		3	950	0.315789	0.0757857	13.8947	0.839484	105.363	1.33056
		1	378	0.26455	0.143434	7.40741	1.80448	197.997	1.90216
		0	950	0	0.0627625	6.94737	0.909268	103.726	1.65639
∆FLAM6		16	109	14.6789	0.138479	25.4545	1.00677	186.75	1.35334
		0	950	0	0.0641456	7.15789	0.992244	166.063	1.15369
		27	116	23.2759	0.113309	36.2069	1.02686	213.452	1.02444
		132	950	13.8947	0.135549	36.4211	1.24099	242.046	1.4665
		11	950	1.15789	0.131227	35.5789	1.37257	253.949	1.26278
		59	282	20.922	0.125323	40.4255	1.00612	202.265	1.40384
		12	34	35.2941	0.099693	35.2941	0.728637	211.902	1.18447
		5	950	0.526316	0.101463	37.8947	1.12072	178.202	1.40134
		28	950	2.94737	0.116584	37.6842	1.31655	239.752	1.13187
		15	790	1.89873	0.126813	36.7089	1.42609	246.793	1.18683
		41	222	18.4685	0.146716	32.4324	1.44939	310.59	1.46784
		0	950	0	0.108436	36	0.935243	176.373	1.05511
	tip to base then switch to ciliary beat	7	950	0.736842	0.246382	1.05263	0.681391	177.148	2.57767
		18	310	5.80645	0.164854	25.8065	0.964457	151.594	1.57015
		19	880	2.15909	0.112531	27.5	1.42193	261.327	1.21451
		2	950	0.210526	0.110119	32.8421	1.59843	287.525	1.10914
		0	950	0	0.0982163	6.73684	0.944213	174.589	1.64277
		25	149	16.7785	0.162381	25.3333	0.880434	177.392	1.39606
		24	90	26.6667	0.0185053	13.3333	0.0149534	91.5181	0.424709
		19	513	3.7037	0.179841	29.9611	1.08324	164.485	1.36787
		3	23	13.0435	0.132498	33.3333	0.494962	108.062	1.11192
∆pDC3		107	639	16.7449	0.086207	36.5625	0.865405	105.484	1.03304
		19	950	2	0.12058	34.1053	0.994402	119.608	1.48852
		14	46	30.4348	0.00370488	4.34783	0.0312978	48.7826	0.424803
	ciliary then tip to base beat	10	217	4.60829	0.082106	17.4312	0.913308	122.93	1.16481
	tip to base then switch to ciliary beat	12	950	1.26316	0.104255	1.05263	0.0729918	157.255	1.59403
	tip to base then switch to ciliary beat	9	50	18	0.0900267	28	0.903313	107.666	0.750606
		3	44	6.81818	0.114588	9.09091	0.7043	115.104	0.855547
		0	950	0	0.108992	20	1.13898	112.51	1.18459
		6	38	15.7895	0.0242193	10.5263	1.41771	99.1659	0.547064
	tip to base then switch to ciliary beat	14	306	4.57516	0.0695874	10.4575	1.12244	123.597	1.09693
		14	60	23.3333	0.0913887	10	0.950689	113.192	1.13261
		5	50	10	0.113252	20	0.765615	92.2542	0.900244
		38	950	4	0.00261747	1.05263	0.044494	79.6662	0.12082
		18	65	27.6923	0.00857476	30.303	0.0807356	82.1867	0.153505
		29	404	7.17822	0.163058	32.6733	1.33226	147.337	1.21762
		30	137	21.8978	0.156614	34.7826	1.74955	203.041	1.329
		38	126	30.1587	0.0901295	38.0952	0.887546	115.621	0.910383
		49	95	51.5789	0.0880567	39.5833	0.964246	124.738	1.12203
		4	45	8.88889	0.112718	34.7826	0.491974	77.2368	1.09601
		16	135	11.8519	0.101342	13.2353	1.89757	229.138	1.32559
		15	68	22.0588	0.0703878	32.3529	1.1091	112.24	1.02353
		0	2	0	7.35183e-17	100	0.5	80.1909	0.449749
		5	20	25	0.0562143	10	0.484328	72.2507	1.02635
		4	33	12.1212	0.0718522	11.7647	1.08526	81.2314	1.18286
		7	23	30.4348	0.0697103	16.6667	0.720133	95.9361	0.975369
	ciliary then beat tip to base	3	35	8.57143	0.0275551	11.1111	0.751496	114.569	0.806164
		4	8	50	0.0335109	25	0.538681	77.877	0.717373
		6	20	30	0.110488	40	0.851677	91.7856	0.972053
		2	7	28.5714	0.0748429	50	1.08976	111.554	0.678658
		7	23	30.4348	0.0976652	41.6667	0.851137	95.5668	0.955845
	tip to base then switch to ciliary beat	0	23	0	0.056973	8.33333	0.319207	97.2757	0.807688
		2	19	10.5263	0.11744	20	0.730268	105.428	1.00126
		NaN	NaN	NaN	NaN	NaN	NaN	NaN	NaN
	ciliary then beat tip to base	1	12	8.33333	0.0997808	33.3333	0.419147	77.4089	2.52328
		2	14	14.2857	0.0662701	28.5714	1.17717	154.767	1.05032
		9	20	45	0.0598898	40	0.653548	93.6287	0.873468
		0	950	0	0.0634801	25.4737	0.978538	176.714	1.00516
		0	950	0	0.10339	17.2632	0.900785	156.262	1.03656
		39	785	4.96815	0.104755	24.6819	1.44774	253.421	1.73916
		43	833	5.16206	0.119076	28.2974	0.961957	206.869	1.37988
		8	843	0.948992	0.153025	15.1659	0.575947	128.025	1.71876
		0	950	0	0.132752	22.3158	0.810784	145.608	1.11792
	ciliary then beat tip to base	1	821	0.121803	0.179705	1.21655	0.241752	184.083	2.13233
		0	950	0	0.104787	27.5789	1.07098	203.246	1.07901
		1	950	0.105263	0.0782427	21.8947	1.09829	202.54	1.14313
	ciliary then beat tip to base	0	384	0	0.242315	21.875	1.15986	274.185	1.92371
		0	950	0	0.221582	1.05263	0.496298	180.372	1.93469
		20	572	3.4965	0.107937	26.9231	0.832363	148.457	1.30659
		10	950	1.05263	0.107164	25.8947	1.2775	263.91	1.15104
		0	950	0	0.0993191	18.1053	0.960593	178.77	1.01577
		3	950	0.315789	0.0883633	17.8947	1.05431	164.146	1.11008
		3	950	0.315789	0.183751	1.05263	0.422245	256.693	1.80392
		0	950	0	0.190634	21.2632	0.906991	159.456	1.43807
		0	950	0	0.12368	22.7368	1.32708	314.091	1.17568
		0	950	0	0.111966	22.9474	1.10468	207.896	1.23934
		2	950	0.210526	0.0989428	25.0526	1.2845	266.693	1.12717
		0	950	0	0.0546282	26.3158	1.71922	288.519	1.0741
		0	950	0	0.106227	20.8421	0.924925	177.853	0.949169
		0	950	0	0.0525164	23.3684	0.956156	152.14	0.975976
		0	5	0	0.0481263	33.3333	0.0214428	51.3372	1.18738
		0	950	0	0.127642	22.9474	1.13014	172.108	1.18027
∆LmxM.36.5300		18	33	54.5455	0.0606259	29.4118	0.614807	118.879	1.15134
		21	760	2.76316	0.107072	29.2105	1.89334	403.478	1.27489
		15	950	1.57895	0.183217	30.9474	1.30647	250.535	1.36534
		41	697	5.88235	0.0996209	38.9685	1.40173	306.236	1.50552
		61	950	6.42105	0.0971501	38.7368	0.956775	161.999	1.24118
		103	581	17.7281	0.138815	39.5189	1.19073	245.989	1.42481
		3	86	3.48837	0.0617092	6.97674	0.924453	158.736	1.17914
		0	950	0	0.0659632	9.26316	0.921413	153.661	1.23677
		21	46	45.6522	0.111524	39.1304	0.601691	146.514	1.34211
		25	91	27.4725	0.0859921	41.3043	1.51348	336.364	1.24989
		13	950	1.36842	0.109182	36.6316	1.16674	237.161	1.41579
		8	950	0.842105	0.0690677	21.6842	1.31508	302.268	1.35223
		4	950	0.421053	0.102837	41.0526	1.33808	251.399	1.04747
		3	950	0.315789	0.0927399	37.2632	0.94952	149.417	0.997629
		84	950	8.84211	0.149884	35.7895	0.874387	170.441	1.23679
		3	950	0.315789	0.0763862	6.94737	1.07753	188.077	1.43807
		0	950	0	0.0872169	20.2105	0.939597	170.203	1.04398
		0	950	0	0.0518549	9.05263	1.54268	176.712	1.15716
		0	468	0	0.0622704	29.9145	1.56376	309.264	1.03987
		148	704	21.0227	0.111459	38.0682	0.887266	151.882	1.29799
		16	950	1.68421	0.114197	33.6842	1.71336	328.351	1.33025
		85	950	8.94737	0.106346	41.2632	1.14223	256.581	1.51476
		52	125	41.6	0.125167	39.6825	0.903486	146.614	1.16854
		8	512	1.5625	0.143802	37.5	1.00167	200.211	1.73778
		4	950	0.421053	0.118693	37.8947	1.30725	267.969	1.40556
∆LmxM.31.2530		7	31	22.5806	0.0710204	50	1.01125	190.044	0.822843
		68	950	7.15789	0.117963	42.1053	0.91702	149.666	1.10034
	tip to base then switch to ciliary beat	60	366	16.3934	0.168993	1.0929	0.36524	171.834	1.50039
		54	480	11.25	0.14614	35	1.23862	262.469	1.25842
	ciliary then uncoordinated	0	318	0	0.223544	1.25786	0.361041	256.47	2.35342
		0	950	0	0.0568501	12.6316	1.0389	172.713	1.28029
		10	950	1.05263	0.132983	35.7895	1.27997	254.623	1.2009
		164	949	17.2813	0.177226	36.6316	0.975332	174.991	1.52113
		34	116	29.3103	0.0691794	36.2069	0.913936	161.195	0.845798
		0	950	0	0.0954038	38.9474	1.83143	355.195	1.16896
		0	950	0	0.134167	37.4737	1.32329	219.854	1.18852
		1	950	0.105263	0.110141	40.2105	1.14373	195.769	1.35497
		108	779	13.8639	0.13328	42.0513	0.923918	168.464	1.40499
	tip to base then switch to ciliary beat	9	847	1.06257	0.194371	5.89623	0.967106	253.844	2.05253
		0	950	0	0.112444	41.2632	1.40438	220.258	0.948386
		1	398	0.251256	0.141495	5.52764	0.81791	138.836	1.88232
		54	950	5.68421	0.110377	40.2105	1.27139	258.78	1.16012
		0	950	0	0.125093	35.7895	1.19703	215.529	1.11541
	ciliary then beat tip to base	0	950	0	0.217467	1.05263	0.463092	204.399	2.21782
		20	950	2.10526	0.16688	38.5263	1.15898	248.059	1.22991
	tip to base then switch to ciliary beat	0	950	0	0.178587	1.05263	0.313338	254.315	2.40121
		25	437	5.72082	0.00648681	43.8356	0.0241801	79.7665	0.794339
		14	950	1.47368	0.117959	41.0526	1.15943	230.987	1.05725
		89	222	40.0901	0.0793774	41.4414	0.933305	153.3	1.03291
	ciliary then beat tip to base	7	691	1.01302	0.235054	1.15607	0.347505	230.819	2.13172
	tip to base then switch to ciliary beat	10	273	3.663	0.187262	1.45985	0.384313	177.44	1.39875
	ciliary then beat tip to base	1	685	0.145985	0.177352	1.16618	0.497926	182.885	2.20123
	tip to base then switch to ciliary beat	103	950	10.8421	0.225995	1.89474	0.474728	179.355	2.79717
		0	950	0	0.148842	1.05263	0.194353	179.71	1.53777
∆LmxM.32.0390	tip to base then switch to ciliary beat	3	950	0.315789	0.130878	31.1579	0.886539	182.082	1.43621
		8	950	0.842105	0.118409	26.1053	1.48282	366.555	1.34859
		3	950	0.315789	0.116197	32.8421	1.37984	267.339	1.16032
		0	950	0	0.107746	28.8421	2.24684	408.69	1.35084
		20	950	2.10526	0.124935	31.3684	1.61672	294.595	1.16315
		13	950	1.36842	0.17302	27.3684	0.982739	188.697	1.26956
		35	950	3.68421	0.119901	35.5789	0.972615	190.556	1.13225
		35	950	3.68421	0.0932978	38.7368	1.26353	263.501	1.03958
		4	950	0.421053	0.0841272	41.0526	1.12213	194.865	1.17128
		1	950	0.105263	0.106172	37.6842	1.44017	274.784	1.14676
		85	441	19.2744	0.0930608	30.7692	1.18772	253.538	1.04391
		0	950	0	0.125646	31.7895	1.36368	300.323	1.0357
		6	950	0.631579	0.0479607	4.21053	1.71114	254.354	1.28963
		0	950	0	0.0808779	3.78947	0.778827	184.094	1.36285
		161	716	22.486	0.12293	34.0782	0.812094	177.06	1.30652
		27	46	58.6957	0.0310228	39.1304	0.0154854	74.4101	0.899566
		2	37	5.40541	0.106646	5.26316	0.179766	153.08	0.985385
		13	167	7.78443	0.245939	1.19048	0.610019	208.718	1.81526
		7	22	31.8182	0.075092	36.3636	0.827433	155.816	1.10418
		20	70	28.5714	0.113712	31.4286	1.19933	186.66	1.25656
		11	44	25	0.127692	27.2727	0.927284	149.443	1.02253
		17	950	1.78947	0.0598362	28.6316	1.86759	269.337	1.26215
		20	48	41.6667	0.056254	29.1667	0.970077	217.111	1.00088
		7	950	0.736842	0.245819	13.6842	1.11812	403.227	1.75259
		0	950	0	0.0831036	4	0.787697	190.299	1.35698
		0	950	0	0.0725253	11.3684	1.20691	276.164	1.19562
	tip to base then switch to ciliary beat	1	43	2.32558	0.0954223	4.54545	0.454748	205.966	0.95002
		20	48	41.6667	0.056254	29.1667	0.970077	217.111	1.00088

## Sheet: Figure 8I and S11C
	annotations	numBadFrames	numFramesOrig	percentage bad frame	qualityOfFitXYOptimal	domFreq	numPhaseCycles	flagLength	amplitudeAngularAllData
C9T7		38	752	5.05319	0.14054	29.5213	1.24991	280.436	1.43518
		0	950	0	0.134464	32	1.18678	266.89	1.04298
		7	323	2.16718	0.152143	24.6914	0.979259	183.993	1.19937
		0	374	0	0.147368	26.2032	1.14297	290.925	1.14999
		8	826	0.968523	0.124954	28.5714	1.26353	308.779	1.53317
		0	950	0	0.0612048	22.5263	1.07681	180.388	0.885216
		6	950	0.631579	0.155306	26.9474	1.17329	261.264	1.40993
		1	950	0.105263	0.0892926	25.2632	1.23659	294.13	1.31183
		0	582	0	0.0673516	24.7423	1.76628	416.242	1.12632
		1	950	0.105263	0.118638	25.0526	1.14776	254.442	1.04925
		0	289	0	0.148011	23.4483	1.05715	211.349	1.13869
		4	950	0.421053	0.103395	22.7368	0.98036	193.964	1.31514
		0	950	0	0.125143	26.1053	1.16671	298.434	1.22466
		0	950	0	0.0845451	26.5263	1.36633	257.792	1.14021
		4	950	0.421053	0.150395	24	1.28061	299.722	1.20859
		3	950	0.315789	0.123279	23.5789	1.21868	304.347	1.18329
		10	267	3.74532	0.124064	26.8657	1.35991	392.898	1.3227
		8	204	3.92157	0.133549	22.549	0.87908	167.914	1.10627
		57	625	9.12	0.106288	21.7252	1.19146	233.076	1.22099
		5	272	1.83824	0.185892	24.2647	1.16911	270.514	1.28102
		10	626	1.59744	0.161353	26.1981	1.03947	257.496	1.18064
		0	950	0	0.0928029	25.2632	1.28955	291.858	1.12385
		7	64	10.9375	0.102674	18.75	0.926342	246.619	1.01906
		5	602	0.830565	0.110669	22.2591	1.48463	326.634	1.22459
		11	136	8.08824	0.182041	29.4118	1.04718	267.4	1.51692
		2	950	0.210526	0.126126	32.4211	1.10347	166.255	1.08901
		4	40	10	0.104113	10	1.09524	97.3457	0.92501
		0	950	0	0.11649	11.3684	0.735141	107.375	1.32352
		8	17	47.0588	0.0348532	11.1111	1.09211	97.6842	0.963418
		16	567	2.82187	0.140786	1.76056	0.520019	89.4763	3.26626
		4	950	0.421053	0.115074	28.8421	0.90073	97.9505	1.24877
		8	950	0.842105	0.0845291	11.7895	0.945246	121.178	1.2443
		19	201	9.45274	0.0745918	31.6832	0.828984	94.8236	1.08085
		8	18	44.4444	0.101593	11.1111	0.318695	57.1946	1.41031
		2	950	0.210526	0.0657482	32	0.799064	116.643	0.888976
		26	216	12.037	0.0725292	17.5926	0.707468	110.209	1.07231
		1	950	0.105263	0.102263	24.6316	1.01274	133.6	1.05632
		31	380	8.15789	0.0939952	27.8947	0.945026	102.852	1.19449
		1	950	0.105263	0.142572	30.5263	1.49995	183.137	1.22221
		3	536	0.559701	0.0555093	11.194	0.899382	113.192	1.27812
		8	950	0.842105	0.09184	7.15789	0.601573	105.878	1.45762
		0	202	0	0.0969574	6.93069	0.977814	115.95	1.49609
		10	950	1.05263	0.0689167	22.1053	0.803328	118.446	1.11865
		6	255	2.35294	0.0961366	17.9688	0.939646	110.315	1.12229
		8	40	20	0.119411	15	0.713257	114.595	1.03463
		3	826	0.363196	0.0463435	25	0.403028	55.1363	1.0541
		2	950	0.210526	0.07639	36	1.46138	181.008	1.12688
		0	40	0	0.0819397	5	0.102992	60.427	2.15896
		0	950	0	0.0614273	7.36842	1.51579	219.89	1.53808
		12	950	1.26316	0.092106	24.8421	0.751768	192.826	1.00172
		1	950	0.105263	0.100639	22.1053	0.848164	179.709	1.0889
		1	950	0.105263	0.0939786	21.6842	1.02094	266.086	1.04178
		0	950	0	0.0690953	24.6316	1.48016	225.563	1.40133
		1	950	0.105263	0.136259	22.3158	1.48148	356.94	1.27158
		26	620	4.19355	0.134301	13.5484	1.05477	292.135	1.1476
		10	950	1.05263	0.0708103	19.3684	1.10417	296.427	1.08111
		7	290	2.41379	0.102497	22.7586	1.41279	250.829	1.0903
		18	426	4.22535	0.124864	23.0047	0.979937	196.461	1.26943
		3	950	0.315789	0.0889941	22.3158	1.54893	291.598	1.26217
		0	950	0	0.10397	18.9474	1.63707	266.603	1.16656
		11	313	3.51438	0.0747685	22.293	1.30242	246.772	0.935655
		5	516	0.968992	0.0915427	24.8062	1.22052	293.285	1.24885
		0	950	0	0.121848	12.6316	1.19279	267.015	1.79561
		5	331	1.51057	0.0634215	28.3133	1.06902	226.712	0.942472
		0	950	0	0.144783	20	1.3034	190.87	1.22836
∆pDC1 ∆dDC2		4	950	0.421053	0.234675	2.99252	0.550439	221.595	2.26424
		0	950	0	0.17872	1.05263	0.479797	178.633	1.85753
		0	950	0	0.11309	1.05263	0.522754	186.472	2.07979
		7	950	0.736842	0.178131	1.02828	0.485614	150.728	2.5873
		3	950	0.315789	0.163478	1.2931	0.303661	207.441	2.12851
		3	950	0.315789	0.108414	1.25	1.20275	195.223	1.83368
		0	950	0	0.116332	1.22449	0.785569	218.573	2.07911
		2	950	0.210526	0.162583	1.1976	1.30852	223.172	1.90976
		0	950	0	0.0794229	10.3158	1.16347	186.205	0.946035
		0	950	0	0.253742	1.1236	0.894777	182.916	2.34339
		1	950	0.105263	0.193101	1.05263	0.531389	162.1	2.12635
		0	950	0	0.147395	1.05263	0.675374	139.467	2.14365
		0	950	0	0.174948	1.05263	0.387293	143.52	1.76245
		0	950	0	0.103372	1.7301	0.779176	182.812	2.07526
		0	950	0	0.047393	1.05263	1.15328	190.876	2.2272
		6	950	0.631579	0.102976	1.05263	1.21438	203.333	2.2585
		23	950	2.42105	0.120511	1.1976	1.30985	201.578	1.41195
		0	950	0	0.0354121	1.05263	1.60881	207.629	1.82626
		0	950	0	0.0344401	1.05263	0.978978	192.227	1.76504
		4	950	0.421053	0.0507311	1.05263	0.870903	192.649	2.01869
		2	950	0.210526	0.0717603	1.0989	1.06579	184.057	1.75086
		10	950	1.05263	0.0531035	1.21951	1.82795	203.138	1.54349
∆LmxM.30.0090 ∆LmxM.29.0240		0	950	0	0.069324	9.26316	0.97485	74.4553	1.10144
		2	950	0.210526	0.096952	21.8947	2.56671	148.999	1.2206
		2	950	0.210526	0.076052	1.19048	0.24157	96.7353	0.942471
		20	950	2.10526	0.0645497	20.649	1.06381	93.2445	1.08891
		1	950	0.105263	0.0706999	1.05263	0.339295	79.7776	1.15785
		6	950	0.631579	0.117818	26.9474	1.38884	148.888	1.18737
		0	950	0	0.0425479	13.4737	1.28376	103.908	0.851686
		0	950	0	0.0600372	24.4211	1.20126	99.207	0.964498
		0	950	0	0.0336168	8.21053	1.46103	104.608	0.753379
		3	950	0.315789	0.0275091	1.09489	1.50295	139.858	0.785188
		0	950	0	0.0447342	1.05263	0.4146	100.951	1.00167
		3	950	0.315789	0.0191644	1.01266	0.879494	127.888	0.890033
		0	950	0	0.112255	26.9474	2.34847	201.555	1.29911
		0	950	0	0.0375605	4.83871	1.30548	111.193	1.21454
		6	950	0.631579	0.0959733	14.1053	0.612691	79.9972	1.20029
		7	950	0.736842	0.0953065	25.5102	1.69251	197.326	1.27028
		11	950	1.15789	0.0011344	1.47368	0.112319	63.5439	0.0488043
		0	950	0	0.0678798	34.9474	2.00758	156.998	0.910948
		0	950	0	0.0789086	34.5263	1.16077	101.955	1.02538
		7	950	0.736842	0.0897347	26.9474	1.33343	113.35	1.11865
		4	950	0.421053	0.130399	1.05263	0.469706	103.882	1.49428
		13	950	1.36842	0.0483803	1.43369	0.274762	56.4379	1.51349

## Sheet: Figure S1
3.4270_C			3.4270_N			5.2820_C			6.2220_C			6.2220_N			7.4600_C			11.1230_C			11.1230_N			11.10360_C			11.10360_N			10.8800_C			10.8800_N			10.6570_C			10.6570_N
fractional distance	average	stdev	fractional distance	average	stdev	fractional distance	average	stdev	fractional distance	average	stdev	fractional distance	average	stdev	fractional distance	average	stdev	fractional distance	average	stdev	fractional distance	average	stdev	fractional distance	average	stdev	fractional distance	average	stdev	fractional distance	average	stdev	fractional distance	average	stdev	fractional distance	average	stdev	fractional distance	average	stdev
0	0.111778	0.096844	0	0.235156	0.124811	0	0.0574939	0.0787339	0	0.183564	0.144183	0	0.141541	0.0751051	0	0.826963	0.192434	0	0.566676	0.26329	0	0.508738	0.208549	0	0.274909	0.164491	0	0.486122	0.232078	0	0.542488	0.313607	0	0.535779	0.299354	0	0.692968	0.178786	0	0.326583	0.298795
0.05	0.041917	0.0444431	0.05	0.146547	0.0829765	0.05	0.142426	0.102193	0.05	0.0821053	0.0916959	0.05	0.133697	0.11704	0.05	0.712957	0.174418	0.05	0.512024	0.203938	0.05	0.459085	0.255629	0.05	0.178571	0.151319	0.05	0.290588	0.19412	0.05	0.323753	0.199881	0.05	0.370726	0.252901	0.05	0.696437	0.234624	0.05	0.421645	0.29559
0.1	0.0361132	0.0274576	0.1	0.112502	0.0632799	0.1	0.251051	0.138903	0.1	0.0643421	0.0291823	0.1	0.11506	0.0754944	0.1	0.570713	0.202859	0.1	0.553283	0.167063	0.1	0.401713	0.206821	0.1	0.14796	0.141477	0.1	0.271331	0.123666	0.1	0.312539	0.171474	0.1	0.374857	0.25754	0.1	0.611686	0.15598	0.1	0.33566	0.216452
0.15	0.0475554	0.0357334	0.15	0.118695	0.052667	0.15	0.253896	0.119451	0.15	0.0834646	0.0539823	0.15	0.171844	0.197435	0.15	0.509783	0.196235	0.15	0.546147	0.166422	0.15	0.352612	0.183238	0.15	0.198968	0.119092	0.15	0.290107	0.129311	0.15	0.294713	0.215577	0.15	0.332625	0.2028	0.15	0.553529	0.207229	0.15	0.232126	0.153423
0.2	0.0611795	0.0366921	0.2	0.0924391	0.068288	0.2	0.289807	0.117631	0.2	0.106458	0.062288	0.2	0.133162	0.128025	0.2	0.464923	0.21591	0.2	0.508912	0.222158	0.2	0.300409	0.211319	0.2	0.248106	0.114824	0.2	0.394636	0.110213	0.2	0.301434	0.204616	0.2	0.405314	0.210364	0.2	0.555828	0.217826	0.2	0.150392	0.0996325
0.25	0.0977371	0.0421889	0.25	0.0940693	0.0444613	0.25	0.300373	0.135131	0.25	0.112282	0.0640777	0.25	0.143453	0.115465	0.25	0.383153	0.310093	0.25	0.432664	0.270524	0.25	0.306331	0.123131	0.25	0.357276	0.189959	0.25	0.387578	0.161955	0.25	0.326578	0.282193	0.25	0.383353	0.216434	0.25	0.488698	0.258951	0.25	0.145011	0.102926
0.3	0.121909	0.0624838	0.3	0.0868341	0.028901	0.3	0.304225	0.118416	0.3	0.0753874	0.0740221	0.3	0.181015	0.223205	0.3	0.245995	0.141341	0.3	0.357196	0.258449	0.3	0.301822	0.209164	0.3	0.370109	0.144356	0.3	0.392237	0.0890518	0.3	0.423828	0.187888	0.3	0.504243	0.340747	0.3	0.421142	0.270838	0.3	0.160406	0.110811
0.35	0.120163	0.0652001	0.35	0.071382	0.0406342	0.35	0.329288	0.119302	0.35	0.0813195	0.0770721	0.35	0.165393	0.135646	0.35	0.190267	0.0784253	0.35	0.25937	0.227722	0.35	0.218288	0.0960104	0.35	0.444844	0.215912	0.35	0.459916	0.134936	0.35	0.523228	0.266726	0.35	0.49616	0.355722	0.35	0.438426	0.287738	0.35	0.158801	0.10602
0.4	0.132723	0.0702935	0.4	0.0920692	0.0602472	0.4	0.333614	0.111435	0.4	0.110152	0.0691484	0.4	0.208299	0.129184	0.4	0.2301	0.0718437	0.4	0.178446	0.192004	0.4	0.248916	0.18881	0.4	0.552189	0.107014	0.4	0.521779	0.123083	0.4	0.506913	0.254358	0.4	0.388183	0.184875	0.4	0.389579	0.254362	0.4	0.141617	0.105139
0.45	0.102215	0.0646781	0.45	0.0770685	0.0346757	0.45	0.392598	0.154531	0.45	0.128251	0.085091	0.45	0.250729	0.15438	0.45	0.184326	0.0790198	0.45	0.121822	0.168821	0.45	0.246068	0.100752	0.45	0.606042	0.0879024	0.45	0.621045	0.185996	0.45	0.532907	0.141775	0.45	0.234758	0.129975	0.45	0.317707	0.252464	0.45	0.148409	0.108371
0.5	0.0684829	0.0280128	0.5	0.0713062	0.0244811	0.5	0.436834	0.200689	0.5	0.153256	0.0810415	0.5	0.25083	0.125422	0.5	0.213453	0.094959	0.5	0.103038	0.113409	0.5	0.168869	0.0863481	0.5	0.618738	0.143136	0.5	0.653399	0.128174	0.5	0.424286	0.137318	0.5	0.354977	0.135207	0.5	0.233365	0.150159	0.5	0.161116	0.0848237
0.55	0.0878483	0.0365408	0.55	0.0591624	0.0255696	0.55	0.454908	0.159494	0.55	0.213538	0.108316	0.55	0.34108	0.165974	0.55	0.283424	0.167407	0.55	0.0732576	0.100554	0.55	0.328597	0.255206	0.55	0.559573	0.22745	0.55	0.592353	0.113172	0.55	0.549291	0.114014	0.55	0.39542	0.149904	0.55	0.171245	0.0729311	0.55	0.175473	0.0700567
0.6	0.0882162	0.0380292	0.6	0.0677599	0.0490244	0.6	0.53853	0.185462	0.6	0.275124	0.124118	0.6	0.389462	0.16442	0.6	0.298192	0.143777	0.6	0.126871	0.085071	0.6	0.349844	0.190226	0.6	0.533632	0.143265	0.6	0.567075	0.190676	0.6	0.637455	0.166385	0.6	0.407674	0.159382	0.6	0.184599	0.115394	0.6	0.203504	0.0938052
0.65	0.124269	0.0485636	0.65	0.0819934	0.0687736	0.65	0.568817	0.173416	0.65	0.352137	0.144274	0.65	0.427444	0.188534	0.65	0.282843	0.0959031	0.65	0.25633	0.163883	0.65	0.511365	0.222038	0.65	0.555094	0.187903	0.65	0.576297	0.186248	0.65	0.603858	0.104079	0.65	0.462967	0.166375	0.65	0.199048	0.128236	0.65	0.189516	0.105683
0.7	0.157675	0.0603903	0.7	0.103349	0.101928	0.7	0.612115	0.16415	0.7	0.393943	0.141142	0.7	0.528925	0.174563	0.7	0.369988	0.139107	0.7	0.383865	0.17015	0.7	0.624167	0.218864	0.7	0.576437	0.154183	0.7	0.45916	0.137435	0.7	0.510446	0.179365	0.7	0.491351	0.116117	0.7	0.258231	0.161167	0.7	0.236224	0.127754
0.75	0.235111	0.0810095	0.75	0.124304	0.108764	0.75	0.684594	0.189739	0.75	0.498595	0.141337	0.75	0.608888	0.173149	0.75	0.356752	0.123656	0.75	0.538927	0.181065	0.75	0.608284	0.27086	0.75	0.556317	0.311094	0.75	0.386737	0.138358	0.75	0.4744	0.221738	0.75	0.465732	0.161478	0.75	0.188242	0.121309	0.75	0.252628	0.122842
0.8	0.340569	0.0900369	0.8	0.222774	0.0998625	0.8	0.761067	0.18137	0.8	0.590346	0.17755	0.8	0.664119	0.204955	0.8	0.461554	0.155773	0.8	0.66149	0.120514	0.8	0.465052	0.318688	0.8	0.513788	0.28365	0.8	0.445805	0.160833	0.8	0.486775	0.129701	0.8	0.538648	0.152631	0.8	0.272535	0.192836	0.8	0.315068	0.143997
0.85	0.434928	0.076375	0.85	0.454424	0.140545	0.85	0.797752	0.156008	0.85	0.765419	0.119599	0.85	0.780793	0.181391	0.85	0.503827	0.1182	0.85	0.734424	0.227206	0.85	0.395356	0.268245	0.85	0.528717	0.154337	0.85	0.355557	0.206739	0.85	0.48632	0.194542	0.85	0.595584	0.165751	0.85	0.289973	0.276929	0.85	0.436589	0.226185
0.9	0.681896	0.164621	0.9	0.770875	0.109759	0.9	0.709238	0.122135	0.9	0.915025	0.0535477	0.9	0.850972	0.0678877	0.9	0.415376	0.157314	0.9	0.691316	0.39063	0.9	0.117366	0.0635386	0.9	0.408649	0.179283	0.9	0.410016	0.131421	0.9	0.461715	0.115893	0.9	0.565489	0.163427	0.9	0.293825	0.274393	0.9	0.59017	0.205754
0.95	0.872247	0.0934867	0.95	0.808488	0.0929862	0.95	0.486565	0.276808	0.95	0.588903	0.204514	0.95	0.608179	0.252007	0.95	0.19887	0.0172228	0.95	0.351452	0.289819	0.95	0.0599261	0.0638013	0.95	0.414866	0.195342	0.95	0.337598	0.235784	0.95	0.216051	0.0414558	0.95	0.335728	0.21013	0.95	0.323274	0.263614	0.95	0.780382	0.225023

## Sheet: Figure S2
10.7770_N			11.9650_N			11.9650_C			11.15610_C			11.5770_N			11.5770_C			10.4720_N			10.4720_C			1.4340_N			1.4340_C			11.15740_C			6.3410_N			6.3410_C			3.1200_C			3.5260_C			8.5300_N			8.5300_C
fractional distance	average	stdev	fractional distance	average	stdev	fractional distance	average	stdev	fractional distance	average	stdev	fractional distance	average	stdev	fractional distance	average	stdev	fractional distance	average	stdev	fractional distance	average	stdev	fractional distance	average	stdev	fractional distance	average	stdev	fractional distance	average	stdev	fractional distance	average	stdev	fractional distance	average	stdev	fractional distance	average	stdev	fractional distance	average	stdev	fractional distance	average	stdev	fractional distance	average
0	0.611557	0.466728	0	0.3009	0.103645	0	0.327374	0.199075	0	0.284174	0.107122	0	0.326703	0.170354	0	0.279538	0.147754	0	0.400718	0.254152	0	0.398049	0.187247	0	0.217595	0.135374	0	0.790386	0.108605	0	0.20945	0.12596	0	0.485392	0.173808	0	0.434673	0.128122	0	0.794791	0.240596	0	0.512169	0.22434	0	0.288637	0.135935	0	0.133701
0.05	1.58096	0.680215	0.05	0.804733	0.15475	0.05	0.781932	0.172699	0.05	0.867636	0.0828451	0.05	0.698014	0.163012	0.05	0.841003	0.150562	0.05	0.698214	0.227424	0.05	0.827421	0.111335	0.05	0.802381	0.0779081	0.05	0.606153	0.176168	0.05	0.725318	0.26256	0.05	0.786013	0.152268	0.05	0.843426	0.0781349	0.05	0.926667	0.200145	0.05	0.797176	0.143506	0.05	0.767373	0.136201	0.05	0.754894
0.1	0.583142	0.220424	0.1	0.101973	0.0718144	0.1	0.103917	0.0566578	0.1	0.177851	0.138269	0.1	0.09095	0.0801676	0.1	0.153035	0.0774811	0.1	0.133949	0.120784	0.1	0.267093	0.157444	0.1	0.453405	0.10107	0.1	0.28551	0.113933	0.1	0.782938	0.184227	0.1	0.802711	0.178312	0.1	0.800807	0.11594	0.1	0.787111	0.230832	0.1	0.565481	0.145327	0.1	0.762571	0.110954	0.1	0.838537
0.15	0.253662	0.0944811	0.15	0.0445327	0.0221302	0.15	0.0503055	0.03256	0.15	0.0641092	0.033116	0.15	0.0489516	0.0206675	0.15	0.0778982	0.0652067	0.15	0.0629101	0.0397156	0.15	0.147789	0.0548448	0.15	0.177013	0.0630238	0.15	0.11528	0.0834422	0.15	0.716383	0.172321	0.15	0.631037	0.175955	0.15	0.734866	0.168738	0.15	0.741957	0.210312	0.15	0.439982	0.143238	0.15	0.717499	0.119715	0.15	0.808748
0.2	0.117127	0.0570524	0.2	0.0331925	0.0171386	0.2	0.0322926	0.0227378	0.2	0.0462982	0.0235576	0.2	0.0410253	0.0195628	0.2	0.0625252	0.056551	0.2	0.0502032	0.0266002	0.2	0.121926	0.0513273	0.2	0.0653143	0.0203139	0.2	0.0603221	0.0553649	0.2	0.524969	0.17857	0.2	0.503321	0.171252	0.2	0.562619	0.131945	0.2	0.64208	0.19167	0.2	0.275503	0.0848138	0.2	0.668821	0.159206	0.2	0.720811
0.25	0.0928909	0.0717374	0.25	0.0334616	0.0179377	0.25	0.0258131	0.017029	0.25	0.036928	0.0137702	0.25	0.0315146	0.0171554	0.25	0.0560839	0.0496869	0.25	0.0451708	0.0171243	0.25	0.11924	0.0445599	0.25	0.033259	0.0114594	0.25	0.0407207	0.0336561	0.25	0.414033	0.127717	0.25	0.367528	0.141611	0.25	0.480367	0.185765	0.25	0.563164	0.179802	0.25	0.172708	0.0746895	0.25	0.663657	0.103658	0.25	0.753905
0.3	0.0750006	0.0487375	0.3	0.0421096	0.029214	0.3	0.0231047	0.0125509	0.3	0.0368709	0.0228126	0.3	0.0307056	0.0178077	0.3	0.0559186	0.0458191	0.3	0.0362947	0.0141318	0.3	0.129793	0.0651722	0.3	0.0222071	0.0067839	0.3	0.0361992	0.030702	0.3	0.320229	0.126929	0.3	0.292069	0.134347	0.3	0.365902	0.185056	0.3	0.474855	0.139603	0.3	0.150909	0.0555761	0.3	0.678482	0.10393	0.3	0.794344
0.35	0.0580864	0.029357	0.35	0.0508696	0.0353113	0.35	0.0154395	0.00685167	0.35	0.0415982	0.02695	0.35	0.032267	0.0260819	0.35	0.0513984	0.0352774	0.35	0.0357709	0.018193	0.35	0.111472	0.0545924	0.35	0.0208454	0.00867555	0.35	0.0336058	0.0316686	0.35	0.252226	0.114317	0.35	0.247677	0.113967	0.35	0.347992	0.159293	0.35	0.350896	0.11976	0.35	0.135921	0.0474209	0.35	0.737038	0.163726	0.35	0.742427
0.4	0.0582962	0.0425546	0.4	0.0464493	0.0386954	0.4	0.0145884	0.00711098	0.4	0.043277	0.0298725	0.4	0.0292954	0.0232901	0.4	0.061275	0.0475219	0.4	0.0358433	0.0233753	0.4	0.119336	0.0675596	0.4	0.0200758	0.0100404	0.4	0.0278997	0.0251514	0.4	0.200278	0.0753419	0.4	0.228183	0.117221	0.4	0.264712	0.132552	0.4	0.301619	0.143064	0.4	0.0996882	0.0385558	0.4	0.708339	0.130967	0.4	0.675509
0.45	0.0564425	0.0491059	0.45	0.0331649	0.0292913	0.45	0.0140408	0.00576688	0.45	0.0373809	0.0252564	0.45	0.0278523	0.022286	0.45	0.0568471	0.0459089	0.45	0.0320643	0.0180154	0.45	0.118026	0.100073	0.45	0.0205979	0.0108309	0.45	0.023751	0.0203729	0.45	0.16641	0.0993132	0.45	0.226747	0.164961	0.45	0.192156	0.106413	0.45	0.281688	0.161246	0.45	0.0655448	0.0246844	0.45	0.708483	0.168976	0.45	0.682278
0.5	0.0457621	0.0484317	0.5	0.0211641	0.0150281	0.5	0.0119475	0.00506954	0.5	0.0287295	0.0120477	0.5	0.0258343	0.0185495	0.5	0.0416898	0.0253906	0.5	0.0293655	0.016523	0.5	0.108033	0.0891162	0.5	0.0198188	0.0141551	0.5	0.0194597	0.0124802	0.5	0.133882	0.0728711	0.5	0.222806	0.211202	0.5	0.145192	0.098889	0.5	0.275149	0.214789	0.5	0.0583164	0.0211909	0.5	0.728226	0.121285	0.5	0.679915
0.55	0.0359553	0.0377474	0.55	0.0190128	0.0119422	0.55	0.0129528	0.00806706	0.55	0.029205	0.0121495	0.55	0.0203965	0.0136679	0.55	0.034261	0.0186937	0.55	0.0268507	0.0163257	0.55	0.109643	0.0870314	0.55	0.0187254	0.0123075	0.55	0.0166351	0.00938212	0.55	0.1091	0.0623207	0.55	0.193717	0.160439	0.55	0.130788	0.0835576	0.55	0.246763	0.222851	0.55	0.0478076	0.0191436	0.55	0.689808	0.147997	0.55	0.631009
0.6	0.0326019	0.0400883	0.6	0.0169225	0.00867206	0.6	0.010461	0.00396107	0.6	0.0280216	0.0100964	0.6	0.0181123	0.0166018	0.6	0.0332061	0.0193017	0.6	0.0258248	0.021747	0.6	0.0900029	0.0404367	0.6	0.014913	0.00788881	0.6	0.0153564	0.0100638	0.6	0.0816366	0.0494955	0.6	0.173866	0.14396	0.6	0.132968	0.10868	0.6	0.225844	0.202419	0.6	0.0384647	0.018203	0.6	0.676995	0.157117	0.6	0.630556
0.65	0.0294127	0.0303683	0.65	0.014456	0.00533864	0.65	0.0119748	0.00754427	0.65	0.0307311	0.0157088	0.65	0.0171311	0.0181786	0.65	0.0277691	0.0143244	0.65	0.0235172	0.0171932	0.65	0.0800751	0.037728	0.65	0.0131828	0.00520508	0.65	0.0157115	0.0106596	0.65	0.0750551	0.0518942	0.65	0.134522	0.0924261	0.65	0.120131	0.110191	0.65	0.196225	0.209688	0.65	0.0342801	0.0175296	0.65	0.687183	0.115326	0.65	0.638875
0.7	0.0233964	0.0245717	0.7	0.0142262	0.00500454	0.7	0.0140457	0.01329	0.7	0.0255784	0.0104569	0.7	0.0186003	0.0164646	0.7	0.0263824	0.011977	0.7	0.0261578	0.0269681	0.7	0.0843058	0.0389331	0.7	0.0122194	0.00379609	0.7	0.0178845	0.01631	0.7	0.0494531	0.0358222	0.7	0.122884	0.121269	0.7	0.0880308	0.0639887	0.7	0.161837	0.169231	0.7	0.0331243	0.0194272	0.7	0.58719	0.178093	0.7	0.598353
0.75	0.0195696	0.0152843	0.75	0.0118552	0.00502978	0.75	0.0117236	0.0110167	0.75	0.0214609	0.00854371	0.75	0.0168119	0.00917331	0.75	0.0235682	0.0110517	0.75	0.0238656	0.0138326	0.75	0.0761393	0.0406067	0.75	0.0108784	0.00250743	0.75	0.0218511	0.0283863	0.75	0.0355826	0.0295298	0.75	0.12847	0.127798	0.75	0.078162	0.0508227	0.75	0.106401	0.12494	0.75	0.0293183	0.0150874	0.75	0.46542	0.223976	0.75	0.583788
0.8	0.01538	0.0116629	0.8	0.0108478	0.00407437	0.8	0.00991573	0.00586523	0.8	0.0179917	0.00637338	0.8	0.0112454	0.00524888	0.8	0.0182737	0.00887442	0.8	0.0241125	0.0222386	0.8	0.0706904	0.0310965	0.8	0.0103488	0.00260171	0.8	0.0181052	0.017766	0.8	0.0252962	0.0154945	0.8	0.0765873	0.0483183	0.8	0.0540921	0.0222519	0.8	0.100056	0.114233	0.8	0.028167	0.01643	0.8	0.402098	0.265602	0.8	0.45837
0.85	0.0159186	0.0144287	0.85	0.00949945	0.00357143	0.85	0.012247	0.0136017	0.85	0.0155837	0.00531187	0.85	0.0105778	0.00673088	0.85	0.0144314	0.00670253	0.85	0.0260139	0.0304326	0.85	0.080836	0.066274	0.85	0.00909038	0.0020596	0.85	0.0127899	0.00834071	0.85	0.0246083	0.0151731	0.85	0.0591289	0.0257477	0.85	0.0518995	0.0265732	0.85	0.091334	0.13735	0.85	0.0277151	0.0179201	0.85	0.253839	0.195901	0.85	0.306256
0.9	0.0144791	0.012579	0.9	0.00703149	0.00317292	0.9	0.0108677	0.0186709	0.9	0.0133387	0.00680522	0.9	0.00770839	0.00691657	0.9	0.0117486	0.00696356	0.9	0.0258918	0.0327657	0.9	0.0731092	0.045132	0.9	0.00812824	0.00244103	0.9	0.0126727	0.00751115	0.9	0.0238814	0.012359	0.9	0.0533751	0.0322109	0.9	0.0558373	0.0527471	0.9	0.0987161	0.175629	0.9	0.0244375	0.0178279	0.9	0.118928	0.10338	0.9	0.173964
0.95	0.0113792	0.00778931	0.95	0.00416319	0.00196519	0.95	0.00730422	0.00394381	0.95	0.010438	0.00511061	0.95	0.00705345	0.00860686	0.95	0.0106891	0.00880331	0.95	0.0209853	0.0269619	0.95	0.0588205	0.0506453	0.95	0.00961956	0.00288351	0.95	0.0135203	0.00861897	0.95	0.0196386	0.0198266	0.95	0.0527425	0.0371177	0.95	0.0404367	0.0309162	0.95	0.13788	0.334882	0.95	0.0243045	0.0207646	0.95	0.0336485	0.0132727	0.95	0.0302734
6.2120_N			6.2120_C			11.5790_N			8.1280_N			8.1280_C			9.7100_C			9.9300_N			9.9300_C
fractional distance	average	stdev	fractional distance	average	stdev	fractional distance	average	stdev	fractional distance	average	stdev	fractional distance	average	stdev	fractional distance	average	stdev	fractional distance	average	stdev	fractional distance	average	stdev
0	0.432878	0.179912	0	0.347827	0.093281	0	0.403123	0.172078	0	0.513942	0.157464	0	0.5077	0.185073	0	0.535659	0.161963	0	0.431737	0.198383	0	0.373683	0.118425
0.05	0.655458	0.24891	0.05	0.763642	0.0897792	0.05	0.598858	0.129615	0.05	0.759696	0.174047	0.05	0.817232	0.245871	0.05	0.77313	0.182768	0.05	0.881369	0.0951035	0.05	0.769793	0.0936977
0.1	0.643977	0.210298	0.1	0.797509	0.10147	0.1	0.67523	0.184009	0.1	0.684658	0.147315	0.1	0.790938	0.112223	0.1	0.563076	0.146655	0.1	0.771251	0.0994055	0.1	0.741803	0.147684
0.15	0.520457	0.195925	0.15	0.750585	0.116352	0.15	0.642795	0.146543	0.15	0.664612	0.110843	0.15	0.660758	0.206197	0.15	0.596249	0.203927	0.15	0.667922	0.0927892	0.15	0.691994	0.134456
0.2	0.470917	0.180249	0.2	0.626626	0.123283	0.2	0.636548	0.139228	0.2	0.669666	0.150316	0.2	0.615279	0.199079	0.2	0.735842	0.142508	0.2	0.702397	0.113355	0.2	0.635383	0.14183
0.25	0.45843	0.193369	0.25	0.617903	0.175918	0.25	0.599547	0.213283	0.25	0.71138	0.135655	0.25	0.570216	0.150076	0.25	0.681681	0.125131	0.25	0.631977	0.11325	0.25	0.679196	0.187902
0.3	0.504959	0.145604	0.3	0.607381	0.154865	0.3	0.564864	0.201957	0.3	0.664791	0.147752	0.3	0.503037	0.134025	0.3	0.62863	0.1771	0.3	0.60267	0.127636	0.3	0.644019	0.122844
0.35	0.553468	0.230647	0.35	0.648419	0.145181	0.35	0.537758	0.210911	0.35	0.652304	0.156335	0.35	0.486409	0.126779	0.35	0.518217	0.22468	0.35	0.580264	0.138948	0.35	0.691669	0.148657
0.4	0.531805	0.205504	0.4	0.702687	0.120795	0.4	0.479934	0.21641	0.4	0.639713	0.158834	0.4	0.429079	0.15222	0.4	0.428415	0.217505	0.4	0.620167	0.162968	0.4	0.671694	0.155454
0.45	0.508088	0.144591	0.45	0.659738	0.146642	0.45	0.447352	0.19543	0.45	0.619276	0.178355	0.45	0.404011	0.15601	0.45	0.400924	0.166915	0.45	0.545717	0.152878	0.45	0.565941	0.141794
0.5	0.667342	0.172905	0.5	0.5713	0.128402	0.5	0.348995	0.170473	0.5	0.562942	0.131956	0.5	0.353287	0.105424	0.5	0.36315	0.194598	0.5	0.533615	0.119627	0.5	0.522274	0.145136
0.55	0.660199	0.189879	0.55	0.537221	0.120209	0.55	0.324815	0.168469	0.55	0.437413	0.153896	0.55	0.284391	0.106718	0.55	0.330098	0.205262	0.55	0.479306	0.11599	0.55	0.491242	0.157011
0.6	0.672373	0.195199	0.6	0.566694	0.129294	0.6	0.211721	0.113518	0.6	0.3691	0.156458	0.6	0.246964	0.111817	0.6	0.254917	0.135687	0.6	0.37324	0.101746	0.6	0.451934	0.182649
0.65	0.647739	0.204021	0.65	0.566671	0.177093	0.65	0.181287	0.0972735	0.65	0.292181	0.132674	0.65	0.165359	0.0875854	0.65	0.199922	0.109697	0.65	0.284404	0.0932464	0.65	0.370935	0.143601
0.7	0.65497	0.169821	0.7	0.464794	0.188715	0.7	0.158717	0.0600082	0.7	0.214901	0.0775562	0.7	0.116862	0.0392843	0.7	0.160986	0.156772	0.7	0.218578	0.0995979	0.7	0.276858	0.0980911
0.75	0.530841	0.165272	0.75	0.420945	0.195749	0.75	0.159656	0.093465	0.75	0.151256	0.0413966	0.75	0.120109	0.0794252	0.75	0.149003	0.198042	0.75	0.143814	0.068151	0.75	0.200668	0.068478
0.8	0.498351	0.20377	0.8	0.338758	0.209459	0.8	0.111198	0.046482	0.8	0.107674	0.0368161	0.8	0.08387	0.050014	0.8	0.103956	0.0656122	0.8	0.112936	0.0548738	0.8	0.140179	0.049895
0.85	0.359048	0.151676	0.85	0.222693	0.156585	0.85	0.110432	0.0361857	0.85	0.0729565	0.0215219	0.85	0.0615672	0.0322381	0.85	0.0819946	0.0691345	0.85	0.0575533	0.0292617	0.85	0.0847285	0.0287421
0.9	0.226452	0.109046	0.9	0.0717715	0.0565926	0.9	0.0793763	0.0297746	0.9	0.0608708	0.0245086	0.9	0.0567799	0.0266649	0.9	0.0903299	0.128831	0.9	0.0352644	0.0167157	0.9	0.0561153	0.0250101
0.95	0.0336588	0.0335039	0.95	0.0270873	0.0138534	0.95	0.0572778	0.0349522	0.95	0.0525692	0.0323245	0.95	0.0515983	0.0404939	0.95	0.0768692	0.0452508	0.95	0.0257074	0.0259693	0.95	0.0387237	0.0268745
[truncated: 1 more columns]

[truncated: 1 more sheets: Figure S3]
